# Supplementary material for: Contextualizing injury severity from occupational accident reports using an optimized deep learning prediction model
Source: PeerJ Comput Sci. 2024 Apr 17;10:e1985. doi: 10.7717/peerj-cs.1985 (PMC11042013; doi:10.7717/peerj-cs.1985)
Supplement: Supplemental Information 1 [file peerj-cs-10-1985-s001.csv]

Text	Label
Three correctional facility guards were escorting a restrained federal prison inmate when he became disruptive, requiring the use of force. Two guards and the inmate fell onto the Lieutenant's right leg, fracturing his fibula. He was transported to the hospital and released the following day.	1
Employee in the Machine Shop received second degree burns to the back of his legs after the torch he was using exploded.	1
A truck driver fell approximately 4 feet while descending a tanker trailer ladder. The employee was kept overnight awaiting test results.	1
An employee's leg was pinned between a truck and the powered pallet jack being operated. The employee was hospitalized for treatment/surgery at Navicent Health.	1
An employee working on the Line 6 Auto-Beller reached into the machine to unjam two pipes and got his hand crushed, fracturing three left-hand fingers.	1
An employee was hospitalized after slipping and falling while working as a member of the night freight crew, resulting in an injury to his right elbow.	1
Employee working the flipping machine at the casting line had fingertip amputated after it was crushed by a jammed block.	0
Employee sustained burns during line tie-in operations at an oil and gas site.	1
One employee was hospitalized after being struck by a tire when he was airing the tire up during his pre-drive inspection.	1
An associate was using a knife to open a bag of chili and cut off her fingertip.	0
An employee was struck by an excavator on 01/02/2015 and hospitalized for injuries to his leg, several broken bones in his foot, and a fracture in his left arm.	1
On or about 1/2/15 at 9:10 p.m., an employee was preparing to troubleshoot the hamburger bun bagger machine that was not working. He received an electrical shock when he came in contact with a proximity switch. Employee was working alone at the time of the incident. He was admitted to the hospital for one day.	1
An employee stumbled and fell to the ground on the left side of her body and was admitted to Irving Baylor Medical Center with a possible hip fracture.	1
Two employees in a scissor lift were wrecking forms, taking forms down, and removing the forms. They lost their grip on the form, which fell and hit an employee walking below on the shoulder, knocking him to the ground. He hit his head on the concrete, causing a wound to the head, a broken collarbone, and a broken rib.	1
Employee amputated tip of finger when his finger got caught in the chain of a stationary exercise bicycle that he was servicing. There was no bone loss and the employee was not hospitalized.	0
An employee suffered a right index finger amputation. The employee's finger was injured by a thigh deboning machine. The finger was still attached at the time of the incident and was later amputated at the hospital.	0
An employee was injured by a customer's automobile when the car jumped the curb and pinned the employee against the Red Box movie kiosk on the convenience store's sidewalk.	1
Employee suffered the amputation of three fingers while working on the south in-bed fuel airlock in the energy building. He was using a hammer to hit the outside of the chute to loosen built up saw dust. The chute leads to an airlock, which feeds the blow line to the boiler. He removed the panel cover over the airlock to see if the saw dust was falling in. He slipped and his left hand entered the…	0
An employee who was using a cordless circular saw to install wood panels around an elevator lobby received a partial amputation of his left index finger when the tip of his finger became caught in the saw.	0
On Friday, January 2, 2015, at 10:30 p.m., a crew of employees were changing out wooden decking boards on a platform off shore. One of the employees was walking the platform, slipped, and stepped on a protruding nail that entered the employee's right foot. First aid was applied to the employee, and the employee was later sent to a clinic for treatment. The employee was admitted to a hospital at 3…	1
The employee was coming down a ladder after placing media in a nitrogen generator. Employee missed a rung, fell about 10 feet to the floor, and sustained a compound fracture to the right arm.	1
Employee tripped on a paver and fractured her wrist, requiring hospitalization.	1
Employees use a draw machine to extrude wire. The employee bypassed the guard or disabled it to remove soap build-up on the wire coming from the die. The employee amputated the middle, ring, and pinky fingers on the right hand and the first digit of the index finger. Employee was hospitalized and released. The injury occurred on 1/3/15 at approximately 6:00 p.m.	1
While in the process of unloading pre-tied mats of rebar, one of the bundles fell off of the tying jig and pinned three workers underneath. Two of the workers were unharmed. A third employee suffered a fractured rib and a fractured vertebra.	1
Employee lost his nail, skin, and flesh from the tip of his right ring finger while closing the cardboard bailer door.	1
An employee suffered a trans-phalangeal amputation of the middle finger on the right hand. The employee was attempting to connect two baggage-transferring carts manually by pulling them into each other. The employee placed his hand on one baggage cart and pulled it to the second cart with his other hand in an effort to connect the two. The employee's hand was caught between the two carts, causing…	0
Employee was installing a new cable on a home while working from a Lunar, 28 foot fiberglass extension ladder. A gust of wind made his ladder move and he felt like it was going to fall so he jumped off the ladder toward the grass to avoid the concrete patio and landed on his back.	1
Worker caught a hand in a running conveyor while cleaning and rinsing it. Worker suffered broken radial and ulnar bones in the right arm. The victim was hospitalized.	1
An employee was hospitalized after being hit by a forklift that was unloading boxes of pulp from a flatbed stationed in the roadway. The forklift backed up and ran over the employee's leg as he was leaving work, resulting in a fractured ankle and leg.	1
An employee was assaulted by a patient (choking) resulting in a multi-day hospitalization.	1
Employee was performing inspection and preventive maintenance on a conveyor line. His fingertip was amputated in a chain and sprocket when the line started up.	0
An employee was exposed to an amputation hazard while coupling rail cars. He used his foot to align the couplers. His foot slipped and got caught between the two couplers. His toe was smashed when the cars connected.	1
On or about 1/4/15 at 1:50 PM, employee was slicing ham when a piece of meat slipped, allowing the employee's hand to come into contact with the deli slicer. Employee lost tip of thumb; there was no bone loss.	0
On January 4, 2015, at approximately 5:10 p.m., an employee slipped on a wet floor while transporting a patient from one level to another. The employee experienced a hamstring tear.	1
Employee was descending a work over rig derrick via a ladder when he fell a distance. Employee suffered a lacerated spleen and fractured hip and shoulder.	1
An employee slipped on the ice in the parking lot and hit his head. He was transported and admitted to Morton Hospital.	1
Employee was burned from his knees up to his lower abdomen after removing the strainer for maintenance on the Scott Unit.	1
An employee in the #2 steel-producing BOF shop was making ladle additions to the first heat steel of the day on furnace #94 when the materials reacted, causing flames and high heat to come up through the chute. The employee received first and second degree burns to the face, right wrist and forearm, and a little bit on his right abdomen.	1
An employee was hospitalized following injuries sustained while traveling by foot to the locker room. The employee was between the belt shop and the locker room crossing railroad tracks that had recently been covered with snow. The employee either slipped or tripped and experienced three breaks to the ankle and tibia.	1
Employee was loading a trailer with a forklift when the left leg of the trailer collapsed, causing the trailer to tilt to the left. This caused the forklift and employee to slide to the left, striking the trailer wall and causing an acute spinal injury to the employee.	1
Employee climbed up on a handrail and slipped while cleaning snow off of the framework and guard of a chip belt conveyor. Employee suffered amputation of the right index finger. Employee was seen at Kootenai Health and was released as an out-patient.	0
An employee was working on a vehicle being lifted off the ground. He stepped off the back and fell approximately 4 feet to the ground below. When the employee hit the ground, he fractured his wrist and was taken to Grady Memorial Hospital where he received surgery.	1
On or about 1/4/15 at 6:05 pm, an employee was preparing to clean a room and put a door stopper at the room door. The stopper slipped catching her hand between the door and its frame resulting in the amputation of her left index finger. Employee was taken to the hospital to reattach the finger.	0
On or about January 4, 2015, an employee was injured while running a gas sample. The employee was dipping out a sample with a sample cup using tongs. When he put the cup in, the hot metal splashed on him, causing burns to the ring finger and little finger on his right hand. The employee was admitted to the KU Medical Center in Kansas City, Kansas.	1
A worker slipped on an alcohol foam rug and fractured his hip on January 4, 2015. He was hospitalized for 3 days and had therapy.	1
Employee was loading plastic pipes onto a utility trailer. He jumped off the trailer and broke his ankle.	1
A machine operator experienced a fingertip amputation while troubleshooting a jam in the Samuel Strapper machine.	0
Worker tripped over a box at his work station. He was hospitalized with a fractured bone by his knee.	1
In a unit office/housing unit where inmates are housed, an employee was seated at a desk when an inmate walked into the office. The inmate punched him first in the face and then repeatedly punched his head. His nose was injured and he lost consciousness. He was hospitalized with a concussion.	1
An employee was operating an electric ride on powered industrial truck (PIT). Employee became pinned between the PIT and a steel racking system while attempting to avoid hitting another employee.	1
A fire suppression system inadvertently went off, causing a white cloud. Employees working on a scaffold, 24 feet above the ground, scrambled to avoid the cloud. While descending a ladder, an employee slipped and fell 10 to 12 feet.	1
Employee was working on a fluid end expendable pump using a torque wrench when his left ring finger got caught in between and was amputated - halfway through the nailbed.	0
Employee was using her gloved hands to clean the glue-spreader machine while it was operational. The doctor rollers were not open, and the employee's glove got caught between the rollers, pulling her hand inside. Her right-hand ring and middle fingers were crushed.	1
A worker splashed caustic water on his left thigh and hand while cleaning the equipment on Line 3. He was admitted to the hospital the next day.	1
An employee was climbing stairs to a shore tank to conduct temperature measurements. The employee fell from the stairs approximately 20 feet to the bottom of the tank.	1
Employee arrived at client's home, slipped on ice, and bumped her head.	1
While stairs were being installed using a sky trak at the Plano Assisted Living facility, an employee on the ground who was directing the stair placement got his left index finger caught between a metal stud and the stair. The employee was transported to Methodist Richardson and had surgery the next day to amputate his finger at the knuckle.	0
An employee walking from the parking lot en route to his assigned work area slipped, tearing his quadriceps tendon. The employee was discharged from the ER, but later returned to Lake West hospital that evening and was admitted. The employee has since been scheduled for surgery.	1
A tube hill attendant at a winter resort snow tubing hill rode a tube down the hill. On the way down the tube crossed lanes causing it to flip. The employee was ejected and suffered a lacerated spleen resulting in hospitalization.	1
Employee's face was burned by hot plastic exploding from an injection molding machine.	1
On or about January 5th, 2015,at approximately 1:30 pm, an employee was greasing a bearing on the Buffalo roller mill in preparation to roll corn for cattle feed. The roller mill was being driven by a PTO. The employees left hand was pulled by a chain into a sprocket, amputating the left index finger. The employee was transported to Great Plains Regional Hospital with the amputated finger for tre…	0
Employee was using a handheld grinder when the blade broke, cutting his left arm above the wrist.	1
A valve on a metal detector closed on an employee's finger, causing an amputation.	0
The employee's arm was caught at the head roller of raw material hopper Line #1. The arm was surgically amputated to free him from the bagging machine.	1
An employee received freezing tissue-related injuries when she was sprayed with liquid oxygen while filling portable tanks.	1
On or about 1/5/15 at 6:30 a.m., an employee was riding a horse back to the barn after completing morning exercises. The horse reared up, could not withstand its weight, and fell over. This resulted in injury to the employee, breaking his femur bone.	1
Employee slipped and fell fracturing a hip.	1
Snow sport ski instructor was skiing with a guest on the Roundhouse Slope when the employee fell breaking a hip.	1
An employee was exposed to a pinch point hazard when his left thumb was caught between the ST-80 and another metal object.	0
Employee's right foot was crushed and all of the toes had to be amputated at the hospital. He will require a few days of hospitalization and rehab afterwards. The job required pulling back and laying down pipe.	1
An employee who had just parked was walking through the parking lot toward the building when she slipped and fell on ice, fracturing two ankle bones. She was transported to the hospital and had surgery the same day.	1
A worker was installing a retaining wall next to Highway 285 when a gust of wind displaced a tree next to the highway. The tree struck the worker, resulting in back, pelvis, and ankle injuries.	1
Employee received electrical burns to the left hand while working on an electrical box.	1
An employee climbing the loader stairs in the grinder room caught his foot on the metal step tread, fell backward, and cracked ribs.	1
An employee, who had gloves on, was using a powered drill tool to drill into an unsupported block of wood. The employee was holding the block of wood in his hands. When the employee actuated the drill, the glove got caught, resulting in a partial amputation of the thumb.	0
A roofer slipped on the ridge of a roof while securing roofing felt paper. When he slipped, his nail gun came into contact with his work boot and activated, firing a nail through the boot and into his big toe. The worker was admitted to Carney Hospital for several days during which several surgeries were performed.	1
On or about 1/5/15 at 5:30 PM, an employee was admitted to the hospital to be treated for swelling and an abscess.	1
On or about 1/5/15, at 7:45 AM, an employee supervising the first shift noticed material buildup in the conveyor and decided to clean it. She got caught in one of the belt conveyors, breaking both her bones from her forearm.	1
Employee 1 and employee 2 were operating a welding robot in the fabrication department. Employee 1 was loading a fin bank into the welding cell and was walking backwards into the welding cell while operating an overhead crane. Employee 1 stepped backwards into an open pit and fell approximately 8 feet. Employee 1 sustained the following injuries: fractured pelvis at both hip sockets, fractured ri…	1
An employee was wrapping meat using an automatic wrapper and putting the meat into a tall/mini shelving rack in the refrigerated market/area. The employee then transported the meat to the sale floor area. On her way back to the market area, the employee slipped and fell to the floor. The floor was wet from condensation.	1
Employee using a table saw amputated his right index finger and his right middle finger.	1
Employee was walking, rolled on his ankle, and broke his ankle.	1
Employee injured her hip and was hospitalized after she slipped and fell on the wet floor.	1
On Monday, January 5, 2014, an employee slipped on ice while walking to his work truck at a job site. The employee sustained an injury to his neck and was admitted to the hospital that day.	1
Employee was walking from her car and slipped and fell in the parking lot. Employee was transported to the hospital by ambulance and was admitted.	1
On or about January 5, 2015, an employee suffered a partial amputation of the fingertip while using the patty-making machine.	0
On or about January 6, 2015, an employee was injured while attempting to remove a part that was stuck in the door of the Wheelabrator machine. Once the part was released from the door, the door shut on the employee's finger and amputated the tip of his left index finger.	0
Employee was using a portable hand grinder to cut a steel pipe. The grinder kicked back and lacerated the employees knee cutting an artery.	1
An employee entered a storage container that contained painting materials at the work site. Upon entering the container, the employee lit a cigarette in the container, and an explosion occurred shortly afterwards. The employee was burned on the face and hands. The employee was admitted to the hospital for treatment of his burns.	1
A maintenance employee received a fingertip amputation while troubleshooting a stuck clamp on a cutting machine on the mechanical spinning line LH2.	0
Employee suffered an amputation of the tip of his left-hand index finger in a pinch point while conducting material handling operations that involved rolled steel on a support stand.	0
A stack of 12 x 4 foot panels of sheet rock in the hallway of an under construction building fell on the employee and broke his leg.	1
Employee's left-hand distal middle finger was crushed by a pallet jack. When injured, the employee was operating the pallet jack alone while moving an 1800-pound tote container.	0
Employees were moving equipment into the trailer and removed the stairs to the trailer. Upon exiting the trailer, an employee forgot the stairs were removed and fell about 3 feet to the ground. Employee has 2 broken ribs, broken scapula, and a dislocated shoulder.	1
On Tuesday, January 6, 2015, an employee was struck in the stomach by bushing that was sticking out of a rotary table while operating levers.	1
An employee fell from a stationary piece of equipment while changing a conveyor's pulley belt. The fall was about 8 feet. The employee was hospitalized with a broken leg.	1
A worker was hospitalized on 01/06/2015 at 3:30 p.m. After doing some clean-up work on a roof, he fell approximately 8.5 to 9 feet while descending a ladder. The worker fractured his leg and was hospitalized overnight at Athens Regional Medical Center. He underwent surgery, at which time a pin was inserted in the tibia of the fractured leg.	1
On January 6, 2015, an employee was working from a ladder, cutting a metal tank into scrap metal. The employee stepped off the ladder and onto a tank where he slipped and fell. The employee fractured his right ankle and was admitted to the hospital for surgical repair of the fracture.	1
Employee sustained an amputation of two fingers when his hand was caught in the belt and pulley of the hammer mill.	0
An employee slipped and fell on ice and bumped her head. She was sent to the emergency room, and admitted to the hospital as a precaution.	1
Employee was cutting a 10-foot length of 6-inch PVC pipe into 10-inch sections. He was using a chop saw that was on a pivot because the tool he had been using would not cut the pipe. The employee was using his hand to hold the pipe. His hand got pulled into the blade.	1
Employee fell from a ladder after removing one foot from the ladder and placing it on a merchandise hook approximately 9 feet above the floor. He landed on his feet and injured his left knee.	1
Employee received burns to his left index finger and portion of his left hand, while performing routine service on a plastic mold injection machine. Employees needed hospitalization at University of Rochester Strong Hospital.	1
Employee was walking in the warehouse and was struck by a forklift that was carrying insulation. The employee's head hit the ground, and the employee was hospitalized.	1
An employee fell on ice, causing an abrasion on his left elbow. The abrasion was followed by cellulitis and a bursal abscess.	1
An employee sustained battery acid burns to the face while attempting to start an air compressor on the back of a service vehicle by boosting the battery with jumper cables.	1
An employee was injured when the brakes on a seven-car string of loaded boxcars let loose. The cars rolled into a four-car string of empty boxcars. The impact knocked an employee off the four-car string and he fell on the ground. The employee was hospitalized for lacerations.	1
The worker stepped on a floor joist and fell 10 feet. The worker sustained a broken leg and was hospitalized.	1
An employee was offloading a tractor trailer when the forklift being operated by a Pika Energy employee picked up a piece of cargo and pinned the employee between the cargo and the trailer wall, resulting in numerous serious injuries.	1
On January 6, 2015, a worker sustained a fracture to the right ankle after slipping on ice at a construction site located at 17400 N. 84th Street, Lincoln, NE 68517.	1
Employee was injured while repairing a forklift in the receiving department. The employee was caught between the forklift's mast and cage while reconnecting a hose. The employee was hospitalized overnight with a crushed or bruised vertebrae.	1
The employee was working from a stage table, approximately 2 to 3 feet above the ground. The employee fell, breaking his hip.	1
Employee was collecting shoes for her customer in the shoe stockroom when she tripped over a fitting stool sitting on the floor. She fell to the floor, fracturing her right ankle. She was carrying four boot boxes and could not see directly in front of her.	1
Two employees of 4 Swift Service passed out in a tank that was being cleaned. Employees proceeded into a tank which had been closed, but was opened by an employee. Employees went inside to clean, but were supposed to clean the outside of the tank only. Both employees were transported to the hospital, but only one employee was admitted.	1
Employee's garbage truck struck electrical lines hanging low in the street. Employee climbed up approximately 10 feet to untangle the wires when he fell to the ground. He broke his left leg and has small fractures in his neck. He was admitted to the hospital.	1
On January 6, 2015, at approximately 11:30 p.m., an employee was performing a change over in the secondary turn cell when the clamp/unclamp feature was activated. The employee's fingertips on both hands were caught behind the chuck of the lathe. On the left hand, the third and fourth fingers were amputated.	1
Employee's left thumb and finger were injured while using a router.	1
Employee was cleaning paper underneath the Core Machine while it was running. The belt drive snagged her arm and broke it.	1
An employee was visiting a patient's home. Upon entering the fence of the patient's yard, one of the patient's dogs attacked the employee. The employee received several dog bites.	1
The employee was installing block on a V8 line. The employee had been using a lifting chain and shipping nipple to place a V13 block on a shipping skid. The employee's hand got caught between the lifting chain and shipping nipple when the weight shifted and the chain slipped. The tip of the employee's left ring finger was amputated between the end and the first knuckle and the left middle finger …	0
Employee operating a forklift was injured when he stuck his arm out of the forklift cage and it was struck by a company vehicle.	1
Employee was pulled into a machine, causing a broken arm. Hospitalized for surgery.	1
Employee received a broken right tibia when he entered a belly dump trailer to remove coal ash that was stuck to the inside walls. The dump gates lost power, causing them to close on the employee's leg.	1
An employee was using a circular saw to cut a piece of aluminum to make repairs on a dump truck when the saw kicked back, striking the employee on the right side of the neck. Sutures were required, and the employee was admitted to the hospital.	1
Employee was using a 5-6 ft extension ladder to access an exterior light fixture. Upon removing the light fixture, the fixture broke free of the wall and fell towards the employee's face. Employee attempted to dodge the falling fixture, causing him to lose his footing on the ladder. He fell from the ladder and was hospitalized with fractures to both bones in his right ankle.	1
Worker was burned by hot ash that blew on his face when he opened the ash hopper panel.	1
While testing a main rotor head an employee reached in to remove a piece of tape and the hinge started to move into the fold position. The employee's fingertip was in a pinch point at the time and the tip of the finger was amputated at the first knuckle.	0
Employee was constructing a wooden pallet skid lift when the nail gun he was operating fired twice and injured his finger. The injury was underneath the employee's thumb. The employee was transported to the hospital, stayed overnight, and had surgery on his finger.	1
Employee fell on ice and struck his head while delivering a parcel.	1
On or about 1/7/2015 at 12:00 PM, employee working on a construction site was using a metal rebar to repair a broken hinge on another company's truck that was on site delivering soil material. Employee was standing at ground level while attempting to bend the rebar. The metal rebar broke, resulting in the employee falling to the ground. Employee sustained fractures to his right hip; he was hospit…	1
An employee tripped on a floor mat, fell, and fractured the hip resulting in hospitalization to surgically repair the hip fracture.	1
An employee's finger was amputated in the Meat Processing department while using a band saw to cut meat.	0
An employee fell in the ladies restroom fracturing the femur in seven places. She was hospitalized as a result.	1
Employee was operating a horizontal drilling machine when the drive shaft came loose and hit the guard. This broke the guard, which then hit the employee's seat. The employee was knocked off the machine.	1
Employee slipped on black ice and fell in the parking lot on Jan 7, 2015 @ 8:00 am. He broke his ankle and had to have surgery.	1
On Wednesday, 01/07/2015 at 3:45 a.m., an employee working on the 180 L Differential Assembly machine and the conveyor belt system dropped a wrench. In an attempt to retrieve the wrench from between the conveyor system and the 180 L Assembly machine, her right arm was caught by the 180 L machine, resulting in a laceration and an overnight hospital stay.	1
Employee was crushed by falling sheetrock while it was being moved at a renovation site located at 205 Boulevard, Roland, Oklahoma. The sheetrock was leaned in an upright position, totaling 17 sheets or 1,360 pounds. The material fell on the employee's legs and crushed them.	1
Employee fell 8 feet from a ship's ladder, injuring his head and back. He required in-patient hospitalization.	1
The worker was cutting the tip of a tube of material with a utility knife. The knife slipped and the tip of the worker's left index finger was cut off. Urgent care stitched on the tip of finger and there was no lost time. The worker was wearing gloves.	0
Employee #1 was removing coffee beans from the hopper while the screw conveyor was off. When Employee #2 went to a separate room to turn on the roaster, the screw conveyor was also turned on. Employee #1 was still removing coffee, and the screw conveyor cut off his right hand at the wrist.	1
An employee was attempting to close a door to a loading booth he was working from. The door closed on his hand, resulting in an amputation of his right-hand little fingertip.	0
An employee sustained a broken left tibia from a slip and fall while walking back to the UPS truck after picking up a package.	1
Employee sustained crushing foot and knee injuries when a 4' x 6' steel semi-truck loading dock plate fell on top of the employee. The event required hospitalization of employee who is currently undergoing knee surgery and estimates are he will be in the hospital for two to four days.	1
Employee was descending a 10-foot ladder and was about halfway down when he missed a rung and fell off the ladder. Employee landed on his left side and hit his head on the paved surface below. At the time of the incident, the employee was on the ladder outside removing sealant from the wall of the Metropolitan Medical Facility. The employee was transported and admitted to Samcee Hospital. The emp…	1
An employee had his ring finger amputated when a heavy part being lifted and strapped on a forklift fell off. This caused the part to fly up on the other end where his hand was placed, striking his hand against a guillotine blade.	0
On January 7, 2015, employee sustained a hand injury while working on or near a conveyor belt while performing maintenance activities. The employee was admitted to the Medical Center of the Rockies in Fort Collins on the same day.	1
An employee suffered an amputated thumb and potentially finger(s) from an injury that occurred on January 7, 2015.	1
Laundry employee was sorting laundry and tripped over laundry on the floor. Employee fell onto the floor and fractured the right hip.	1
Employee cut his right hand between the thumb and index finger while using an alligator shear machine. Employee was taken to the hospital with possible nerve damage. Surgery was required.	1
On 01/07/15 at 6:45 pm, an employee's middle index finger was amputated while unclogging a pipe of the dust collector system.	0
Employee was hospitalized due to a slip and fall in parking lot resulting in a fractured leg.	1
Employee suffered a partial amputation of the thumb while working with a band saw.	0
On January 7, 2015, at approximately 12:00 p.m., an employee was using a ladder to install an electrical conduit to be used for the new emergency exit signs, which were to be installed in the warehouse as well. The employee fell off the ladder and was taken to Del Sol Medical Center where he was admitted.	1
Employee's finger was amputated when he placed his hand in a pinch point during a test.	1
Employee inserting food product (chicken) into an oven suffered burns when the employee came in contact with the oven door.	1
Employee fell approximately 10 feet from a ladder while working on a tanker truck hatch. Employee injured the wrist and face.	1
An employee was grinding a long seam of a steel shell using a handheld grinder. Completing work for the day, the employee pulled back on the grinder and dropped it, causing it to kick back and hit his right index finger. The wound was immediately wrapped and the employee was brought to the hospital. The employee had surgery to amputate a portion of his finger.	0
Employee fell from a ladder and was hospitalized.	1
Employee was injured in the fish preparation area when he placed his hands on the chain puller to unload racks from the precookers. The second and third fingers on his left hand were caught in the chain, and his fingers were crushed.	1
An employee was hospitalized for 3 days after his arm was caught in a conveyor belt machine on 1/7/15.	1
Employee was power washing a building and the hose had disconnected causing severe facial lacerations. Employee was admitted to the hospital.	1
At the No. 2 White Liquor Clarifier Tank, two employees were working on a mixer on top of a large tank to replace the gear box that rotates the mixer. The employees removed five of the eight bolts from the flange when the flange fractured through the bolt holes of the three remaining bolts causing the unit to rotate about 10 degrees (6"). The gear housing struck one of the employees on the right …	1
An employee working in the parts department was dragging boxes from the outside to the inside of a warehouse when the boxes got caught on a stack of tires. The employee lost his balance and fell to the ground. The employee was transported by ambulance to Baylor Hospital Dallas where he was hospitalized with a hip fracture.	1
Employee was working on the PACO Re-Cutter Single Spin when the right index finger was amputated. EMS took the employee to York Hospital.	1
An employee was hospitalized on 01/07/2015 after he fell from a ladder and broke a rib.	1
Company employee was behind the store preparing to receive goods from a delivery truck. While attempting to guide the truck back into the company's offloading dock, he was pinned between the truck and a railing.	1
Employee was utilizing a portable band saw "laydown saw" to cut aluminum to be used on belt trailers when he cut the tip of his middle finger on the right hand.	0
Employee spilled water on the floor while making coffee. Employee then slipped and fell, breaking her left upper arm requiring surgery.	1
Employee was on the side of the derrick untying tubular when his fast line became caught up in his SRL. The employee was pulled away from the ladder. The SRL stopped and so did the anchor. Therefore, no fall resulted. The employee received contusions to the head, ribs, and chest area. He also suffered bruising to the brain and lungs and received six stitches to the forehead. He did not lose consc…	1
Employee received a crushing injury to the end of the thumb that required reconstructive surgery.	0
On or about 1/8/15 at 12:10 a.m., an employee was working between two boxcars located on a private railroad when the cars began to move. The employee tried to get out from between the cars when one of the cars pinched his left foot, resulting in fractures.	1
An employee was cutting a piece of wood when he slipped and made contact with the rotating blade on a DeWalt miter saw. The employee cut off the tip of his right index finger. The employee was taken to UPMC East for treatment.	0
On January 8, 2015, an Abilene Reporter-News employee was working with the large printing press in the company's press room. He stuck his hand into the roller system and had the skin on his right hand removed ("gloved") by the machine. The employee was taken to Hendricks Medical Center in Abilene, Texas, where he was awaiting surgical intervention.	0
Employee was adding a steel bar to the induction furnace when it flared up and splashed hot metal on the employee. Employee was taken to Lehigh Valley Hospital.	1
Employee was troubleshooting a monorail lift station. A pneumatic hoist rail on a cylinder was lowered to troubleshoot the equipment. It caught the tip of the employee's boot, fracturing two toes on the right foot.	1
On 01/08/15, employee suffered an amputation of the left index finger while operating a mulch machine at a well site.	0
An employee slipped and fell on ice while walking in the yard to retrieve parts for a machine.	1
Employee reached under the guard on wrapping equipment to remove a bag that was snagged. He caught his finger in the chain and sprocket, cutting the tip of the finger.	1
Employee was removing concrete debris when he removed a piece of plywood that had been secured to cover a floor hole. Upon removal, the employee stepped and walked through the hole, falling 17 feet to the lower level.	1
Employee used a derrick with a tong to unload a utility pole out of a storage area on the ground. The pole rolled onto the employee's leg as he tried to reorient the tong. The left fibula was broken.	1
Around 10 am yesterday morning, an employee fell from an aerial lift while working on a pellet unit.	1
Employee received an embedded tack in her thigh when walking by a pintacker. Employee had the micro pin tack surgically removed from her thigh and was admitted to the hospital overnight.	1
Employee working on a ladder was knocked off and landed in a pile of construction debris. Employee sustaineda broken collarbone, eye socket, and skull.	1
An employee fell from an elevated structure.	1
At the facility shop area, an employee tripped over his feet and fell on an industrial sized valve stem used in hydrofracking (a piece of sharp equipment) and lacerated his abdomen. This injury required hospitalization for two days.	1
An employee was working on the second floor of the inside section loading material. He fell out of a window opening onto the pavement and fractured his wrist.	1
Employee was working from the derrick monkey board latching and unlatching tubing. As he was unlatching the elevator that has horns and a locking mechanism, the employee's harness got caught on the horns. The horns pulled the harness and pulled him down causing small fractures in his knees that required surgery.	1
The employee amputated her right pinky finger when a trash room door shut on her finger.	1
Employee was exposed to fall hazards when he fell 6 feet from a ladder to the ground level. Employee was not wearing proper PPE when working at the frac tank located to the rear of the winch truck at the yard.	1
Employee working from a ladder on live electrical circuitry received an electrical shock during testing and service installation. The employee fell from the ladder.	1
Employee slipped and fell, fracturing her left hip. The facility had contractors replace the ceramic floor tile, and the employee slipped and fell on a walking and working surface.	1
On or about January 8, 2015, an employee fell and broke her leg in two places when she slipped on ice in the parking lot. This resulted in an overnight stay in the hospital.	1
An employee was driving a Toro cart, lost control, and hit a tree. The employee was unconscious and was air-transported to Atlanta Medical Center where he was admitted in critical condition.	1
On January 8, 2015, an employee's hand was injured when a gate came down on his hand while pushing birds out of their nests to gather eggs. The employee was admitted to the hospital on January 9, 2015.	1
Employee installing form work on a concrete wall was struck by a forklift.	1
The injured employee was hit by a forklift below the knees. He sustained a broken left leg.	1
On or about January 8, 2014, at 10:40 p.m., an employee was hospitalized for burns after cleaning the juice processing tank. He was burned on his forehead, abdomen, hands, thighs, and ankles when hot steam blew out of the tank, struck him, and forced him off the 8-foot ladder that he was using to perform his daily task.	1
An employee was injured on a reach truck.	1
On January 8, 2015, at around 11:45 am, an employee working at 22nd Terrace and 3rd Avenue SW, Miami, Florida, was performing tree-cutting operations on a bucket. While cutting tree limbs, he cut his hand with a chainsaw. The employee was admitted to the hospital to determine if ligament damage had occurred.	1
Employee fell approximately 10 feet while climbing down an extension ladder located inside a 6000-gallon tank.	1
On January 8, 2015, at approximately 8:40 PM, an employee's leg was caught between a tugger and rolling stock another employee was moving. The employee was taken to the hospital where he was admitted due to a possible fracture and swelling.	1
Maintenance employee was adjusting the level of shipping roll-up door #34 when his right middle finger became caught in the chain and sprocket.	1
Employee's finger got caught in the jaws of the bagging machine located in Line 3 of the plant. This resulted in the partial amputation of the tip of the left index finger.	0
Employee was moving a big blower blade by pulling on the fan belt. The machine was off and had proper lockout/tag out. He was there to diagnose a vibration problem on the HVAC. When pulling, his hand got trapped between the pulley and the belt. He dropped his hand and severed the ring, middle, and pinky fingers on his right hand. Each finger was amputated above the joint and was approximately les…	0
On January 8, 2015 at 10:15pm, an employee was cleaning/unclogging an automatic in-line cement powder sampler. He used his finger to verify there was no longer a clog and the sampler actuated amputating the tip of the third finger on the employee's left hand.	0
Employee severed finger when an industrial metal door closed on his pinky finger.	0
An employee was setting a string of four railcars in the yard with his groundsman. The groundsman secured the ground hand brake on the first railcar and unhooked the string from the railcar. The employee noticed a railcar starting to move as the manual ground brake on the first railcar failed. He attempted to set the brake on the second car when the railcar wheel smashed his steel toe boot to the…	1
An employee fell from an 8 foot high staging (pedestrian screen). Employee injured his tail bone and was hospitalized.	1
Employee cut hand on vacuum and was hospitalized.	1
An employee amputated a finger tip while using a band saw.	0
A JP Hogan employee had three fingers amputated on 1/9/2015 while working with a Husqvarna walk-behind concrete saw.	1
Employee experienced a crushing injury to her left hand, leading to an in-patient hospitalization at Froedtert Hospital at the Medical College of Wisconsin. She reached around an interlock guard on the pin roller machine.	1
An employee fell on uneven concrete walking from the ER and broke her left wrist.	1
Worker was installing ductwork from a 6-foot ladder, lost his balance, and fell 15-feet through the elevator shaft. He broke both arms and his nose.	1
A propane-powered space heater was used inside the cab of an elevated crane during workplace operations. The space heater leaked, resulting in an explosion and fire. The employee who was trapped inside the cab sustained burns to the face and hands.	1
On or about January 9, 2015, an employee incurred a puncture wound to his left hand when he was enlarging a hole in a can with a "tapper" hand tool. The tapper, which he held in his right hand, went through the can into his left hand. The injury resulted in an infection, requiring hospitalization.	1
On January 9, 2015, an employee in the bulk pasta area had the tip of his finger amputated while helping another employee replace the 200- to 250-pound mixer screw. His finger got caught between the mixer and mixer screw.	1
On or about January 9, 2015 an employee went to warm up their vehicle and while returning into the facility, slipped on ice.	1
On 1/9/15 at 5:45 a.m., a temporary employee of Labor Finders was operating the out feed of the gang saw and reached over to grab a board with the left arm. The employee's clothing became entangled in the rotating shaft. The employee lost the left arm and was hospitalized at Macon Medical.	1
Employee pinched the skin on her finger with a door knob.	1
On or about January 9, 2015, an employee slipped on ice on the rig floor. He put his right hand out to break his fall. His right index finger was caught between the stump and the Kelly ripping skin off the fingertip. The employee was treated an his hand was wrapped in gauze and he returned to work. On or about January 19, 2015, he had surgery and the finger was amputated at the first joint.	0
An employee's left hand was crushed on January 8, 2015, while using a punch press to assemble parts. The left pinky was amputated the following day on January 9, 2015.	0
A worker fell while exiting a van used to transport him to his designated work site. He suffered a fractured right femur and will undergo surgery in the hospital overnight.	1
Employee incurred a partial amputation of index finger on left hand while operating a splitting saw.	0
Employee in the back of a trailer amputated his thumb while catching a falling pallet truck by the wheel well opening.	1
An employee was exposed to falls in excess of four feet while working from a ladder to install a communications cable. The ladder slipped, resulting in the employee suffering a fractured tibia.	1
On or about January 9, 2014 at about 0535 hrs an employee of Propetrol Services Inc. was repairing a pump at the Mabee 139-202 HA well site 10 miles north of Midland Texas. When he reached into the pump to repair a faulty plunger, the unit "kicked" and amputated the tip of his right middle finger. He was driven to Medical Center Hospital in Odessa Texas where the prognosis was that the flesh port…	0
An employee sustained severe injuries and was hospitalized after he fell approximately 15 feet from the top of the AOD vessel.	1
On or about October 8, 2015, at 1135 hours, a worker for Hilmar Cheese Company was unhooking a hose from a truck that he thought had finished unloading heavy cream. The truck was still loading and the hose was under pressure. When the worker unhooked the hose, the valve slammed shut on his finger. The worker was taken to Dalhart Memorial Hospital and later to BSA Hospital in Amarillo, where the d…	0
Employee was moving pieces of wood into the hospital and incurred a splinter to his hand. He removed the splinter and a cellulitis infection occurred, requiring hospitalization for treatment.	1
On January 9, 2015, an employee was walking down the steps at the customer's private residence when he slipped and fell, landing on the sidewalk. The employee suffered a broken back and five broken ribs. He was hospitalized as result of the accident of January 9, 2015.	1
Employee was hospitalized due to injuries sustained from rolling over a landfill dozer.	1
A worker was providing instructions to two skid steer operators regarding the removal of frozen cattle feces from two cattle lanes. The skid steer operators where side by side, preparing to start the removal process when skid steer operator A honked his horn to get the attention of operator B. At this time, the worker was walking away from the operators and returning to his truck. The worker thou…	1
Employees were installing wood trusses on the interior 4th floor level of a newly constructed multi-family dwelling when one employee fell approximately 9 feet to lower level. The injured employee's head struck a nail gun that he was operating when he hit the floor. The injury occurred on January 9, 2015, at approximately 1 p.m.	1
An employee suffered an amputation while working in the facility.	1
On 1/9/15 at 3:45 p.m., an employee was laying cable on a flat roof and stepped through a skylight. The employee fell 20 feet, fracturing the right ankle. Employee was hospitalized overnight after surgery.	1
Employee was exposed to hot sparks from furnace number 1 in the melt shop, which resulted in his clothing catching on fire. The resulting fire caused second degree burns to the exposed employee and he was hospitalized due to burns.	1
An employee crushed his finger between a 55 gallon drum and a flat bed trailer. The tip of his left index finger was later amputated at the hospital.	0
On 1/10/15, at approximately 5:15 a.m., an employee was cleaning in the Planer Mill. He was struck by the hood while cleaning with compressed air. The employee suffered two fractured ribs and a fractured vertebrae.	1
An employee slipped on ice formed on steps of a residential home when delivering mail, which resulted in a broken arm that required hospitalization.	1
An employee was cutting pipe with a torch. The employee was struck on the foot by falling pipe when the pipe was cut through and the brace supporting it fell.	1
On Saturday, 01/10/2015, at approximately 2:15 p.m., an employee was changing out a large piston when a failure occurred, crushing/smashing three of the employee's fingers on his left hand. The employee was hospitalized and underwent surgery on 01/11/2015.	1
Employee was pulling shavings on a winder at the trim chute and contacted the trim slitter suffering an angled cut to the nail bed and tip of the right index finger.	0
Employee slipped on ice.	1
The employee was exiting a patient's private residence and slipped and fell on the wet wheelchair ramp. The employee broke her left leg. The incident occurred on 1/10/15.	1
On January 9, 2015, an employee operating the dough rolling machine got his index and second finger caught between two rollers (dough breakers), which smashed his fingers. The employee was hospitalized overnight and required surgery.	1
Employee fell through a gate approximately 10 feet to the ground below. Employee suffered a head injury and 17 fractures.	1
An employee, who was assisted by two other employees, hurt her back while giving an aggressive resident a bath.	1
Employee in packout area was working with a crane. During a lift, the employee got caught in a chain. The crane's chain hook grabbed a loaded box, which fell on the employee, crushing and breaking the employee's left leg.	1
Employee delivering mail slipped on ice, falling on his right leg. He was taken to the hospital by ambulance and admitted for surgery, which required overnight admission.	1
Employee fell and broke her left hip while trying to reach for a broom to kill a spider.	1
A CNA developed an abscess. The abscess was surgically removed and tested. The results of the test showed that it is MRSA.	1
A reporter slipped and broke two bones in her left ankle while reporting on hiking at the Palisades Interstate Park in Alpine NJ. She was hospitalized overnight.	1
Employee injured left leg while working with a chain saw. He was cutting a branch at the end of the day when the saw sprung back.	1
A psychiatric patient hit an employee with a closed fist on the left-side forehead above the eye.	1
While loading a telephone cable, an employee's fingers were caught between reels. Employee was admitted to the hospital and surgery is scheduled to be conducted on 1/12/2015.	1
Employee slipped on ice and broke femur while working on well site in the vicinity of the Anderson 1-4-H location near Williston, North Dakota.	1
Employee was injured when he fell 20-40 feet from an elevated man-lift.	1
Employee was pulling a cart when the handle broke. Employee fell on her back and injured herself.	1
Using a metal lathe, a maintenance worker was polishing a shaft. The shaft kicked back and the maintenance worker was struck in the arm and hand by the shaft. The employee was admitted to the hospital for surgery to repair the fractured arm.	1
A temporary employee fell from the second story of a building under construction and was transported to the hospital with a back injury.	1
An employee was walking a cart in the parking lot toward the soccer field when the cart started to roll away from him. The employee tripped and fell, hitting his head/neck on the curb in the parking lot.	1
Employee tripped, fell over a pallet, and broke femur. Employee was hospitalized for surgery.	1
An employee was hospitalized after breaking his ankle.	1
On January 12, 2015, at 0745, a maintenance employee pulled a carriage saw out too far and the 350-pound saw fell to the floor, crushing his left fifth finger. He was treated and released at Pomerene Hospital with an orthopedic surgical consult. Surgery was performed on January 14, 2015, however, the last joint of the left fifth finger could not be salvaged and was amputated.	0
Employee's right index finger was partially amputated when it was caught between a ball and seat on a small lathe at the facility.	0
An employee was injured after tripping over a stationary pallet, requiring medical assistance at the scene and transport to Hackensack Medical Center for further treatment.	1
Employee's finger got caught in a machine's drive belt resulting in an inpatient hospitalization and surgery. Temployee may lose the finger.	1
An employee suffered a fractured hip when he slipped and fell on a patch of black ice in the parking lot. He was taken to the hospital and underwent surgery for the hip fracture.	1
Worker operating a Formax machine sustained a finger amputation while attempting to clean out an overflow pan under the machine.	0
A worker fell approximately 9 feet from a scaffold platform to the ground below sustaining a compound fracture to the jaw and a punctured liver. The scaffold plank bridged over the apartment breezeway and was supported by two walls that were approximately 6 feet apart. The platform was used in setting the rafter trusses.	1
Employee fell off of a ladder that was placed on an uneven surface. The employee sustained a broken knee cap.	1
An employee was operating a lull (large fork lift) to move steel when he went off the road and drove over soft coal. The right side wheels left the ground and the truck tipped over, resulting in broken ribs and hospitalization.	1
Employee was walking through the department and fell. Employee suffered fractures to the arm and knee and was admitted to the hospital.	1
Employee slipped and fell on ice breaking a leg.	1
An employee working at the crate loader was struck by a forklift that was backing up. The employee sustained serious injuries and was hospitalized at the Washington Regional Medical Center in Fayetteville, Arkansas, for treatment of a fractured pelvis.	1
Employee was changing drill bits on a pocket boring machine. He set his hand down on the machine to look under it and his hand engaged with the drill bit.	1
Employee was unloading a trailer and slipped on ice in the parking lot and hit his head.	1
Employee fell from a step ladder while assembling furniture.	1
Employee received burns on hands.	1
An employee was walking out of the store when she missed a step, tripped, and hit the Z rack that is placed against the wall.	1
An employee slipped on ice in the shopping center's shared parking lot while walking to lunch. The employee was hospitalized due to a broken kneecap that resulted in surgery.	1
An employee slipped and fell on the ice resulting in a broken ankle.	1
Employee was testing a meter with an 8-ft shotgun stick in an energized zone and encountered an arc flash. This incident occurred at approximately 8:00 AM on January 12, 2015. The employee was hospitalized with 2nd and 3rd degree burns. The employee was authorized to be in the energized zone and was wearing flame retardant clothing, a hard hat, safety glasses and a high-visibility vest.	1
Employee was sent to Industrial Piping Steel Co. in Corpus Christi, Texas, as a temporary worker. He was operating a machine to cut metal and had a finger amputated. He was then taken to the hospital.	1
On or about January 12, 2015, an employee was injured while loosening the bolts of a rod and collar assembly on a manual assist arm. A component fell and struck his hand, amputating the tip of his left little finger.	0
An employee delivering sodium hypochlorite attached the hose to a tank containing sulfuric acid, causing a reaction. The employee was admitted to the hospital with respiratory distress.	1
The employee was tightening a belt on the wood chipper. After the repair, the employee turned the machine off. While the machine was coasting to a stop the employee got his left hand caught between the belt and pulley of the wood chipper, resulting in the amputation of two fingers.	0
Employee suffered an amputation injury while working on a garbage truck.	0
The employee was attempting to rig a steel beam with a chain sling and overhead crane. While attempting to rig this elevated beam, it fell towards the employee. The employee tried to brace/stop the beam with his hand and the fore of the beam pushed him back, striking his face and chest as well, knocking him into another steel beam. The employee was admitted to the hospital with a broken wrist. Su…	1
Worker was caught between the dock bumper and a truck, resulting in crushing injuries to the worker. The worker was hospitalized.	1
Employee was breaking a bolt with a crescent wrench and it slipped. The employee fell back and rolled onto the leg fracturing the ankle.	1
On January 12, 2015, an employee caught his right thumb between a powered roller and conveyor belt, which resulted in an amputation of the nail portion of the thumb.	0
Employee partially amputated index finger with sledge hammer.	0
Employee was walking and slipped and the employee's arm caught fire. Employee was hospitalized for burn injuries.	1
Employee fell from scaffolding at a height of approximately 15 to 20 feet.	1
Employee lacerated his left hand with a high-pressure water gun after losing his balance while cleaning the rubber membrane off of the inside of a tank.	1
Employee retrieving parts from a shelf was struck in the head by a part weighing approximately 40 to 50 pounds when the bottom of the box it was stored in gave way. Employee sustained a compression fracture of the vertebrae.	1
Employee sustained a puncture wound to his hand from an air nail gun while setting trusses in the vicinity of 8000 East Highway 42 in Sioux Falls, South Dakota.	1
An employee was hit by a forklift at the loading dock.	1
Employee was removing a flow line from preventer to mud tank. The flow line pinched the employee's finger between the flange and the BOP causing the amputation.	0
An employee slipped on a step and fell forward injuring both knees.	1
An employee slipped on ice and fractured his ankle. He had corrective surgery, requiring hospitalization.	1
The injured employee was installing a back flow preventer in the vertical. The employee was using a chain fall and attempting to place a gasket between the piping. The chain fall "jumped" and the pipe landed on his left thumb, which was resting on the pipe's flange. The tip of this left thumb was amputated at the nail bed and could not be reattached. The incident occurred in the Ag Building fire …	0
The employee was sitting on the forklift and trying to close the container door from the forklift. The wind was blowing and blew the container door closed. The tip of the employee's finger was caught between the container doors.	0
Employee was moving pallets by hand, wearing heavy cloth gloves. A piece of wood penetrated his glove and cut his left thumb. The incident was not reported at the time of the incident. On January 20, 2015, the employee called his supervisor and reported that his thumb was infected and he had been admitted to the hospital.	1
The employee fell as she was coming out of the restroom of the building's lobby. The employee fell to the ground and broke her hip.	1
On or about January 13, 2015, at about 8:05 p.m., a temporary worker was hospitalized for a compound fracture. His arm got caught in and crushed by the rubber bucket mill rollers after his sleeve became caught in the machinery. He has had surgery for the injuries sustained. He was employed by Aerotek, Inc. and placed at the Trelleborg Wheel Systems dba Maine Industrial Tire LLC Red Lion worksite.	1
Employee was struck by an avalanche of waxed corrugated paper resulting in an in-patient hospitalization and compound fracture to employee's left arm.	1
On January 13, 2015, an employee was working at a residential site and fell 5 feet from a ladder onto the ground. The employee was hospitalized overnight and had surgery on the arm on January 14, 2015.	1
On January 13, 2015, the employees were in the process of changing a heater treater tube. The leaking fluid ignited causing severe burn injuries. One employee was sent to the Minnesota burn unit.	1
An employee slipped and fell on the ice. The employee is hospitalized and awaiting surgery for a broken ankle.	1
An employee was burned while cleaning a cooking griddle.	1
An employee oiling a chain on a manure spreader had his glove caught in a pinch point. The employee suffered an amputation to the right index and middle fingers at the middle knuckle.	0
A truck loader was being used to load a dump truck with concrete. A piece of rebar was sticking out of the side of the truck. The driver and injured employee tried to manually put the rebar up on the truck. The employee saw some rebar on the ground and went to kick it out of the way of the driver so he wouldn't run over it. The rebar sticking out of the truck became dislodged and hit the employee…	1
Employee was performing maintenance on the Draw Tape Conversion #14 machine and removed the side panel to grease the sprocket and chain without locking out the machine, which was still running. As he attempted to wipe down the sprocket with a rag, it got caught in the sprocket and pulled his left hand in, causing three fingers to be amputated: two fingers down to the nail, and one below the first…	0
An employee fell to the floor while moving a pallet jack during material handling activities. Employee suffered a broken pelvis.	1
An employee lifted the guard on a table saw. His right hand came into contact with the moving saw blade amputating four fingers.	1
An employee was injured and admitted to the hospital due to being struck by equipment during the movement of pipe while working on a work-over rig in Northeast Colorado. The accident occurred on November 13, 2015 at approximately 1:20 pm.	1
An employee fell 12 feet from an aerial lift while laying ornamental sheet metal. The employee sustained a broken vertebrae.	1
On January 13, 2015, at approximately 3:00 PM, Employee #1 was using a vacuum hose inside a tank when the vacuum caught his hand and pulled his arm in. The vacuum was caught on Employee #1's arm for approximately 15 seconds before he alerted Employee #2, the attendant operating the equipment, who turned the vacuum off. Approximately one hour later, Employee #1's arm began to swell. He was taken t…	1
On or about 13 Jan 2015 at approximately 14:30hrs an employee fell approximately ten feet from a platform above a ceiling to the ground below suffering a fracture to his L1, cracked ribs, and broken teeth.	1
Employee was sprayed with hot water from the condensate return line while steaming a railcar. Employee incurred 2nd degree burns to the right thigh and knee.	1
Employee was loading cargo in a chassis. While he was exiting the container, the chassis rolled away from the warehouse dock. The forklift forks fell to the ground between the dock and the chassis and pinned him underneath. The employee was pinned between the forks and the ground. He was freed by the paramedics and transferred to Methodist Hospital downtown upon his request.	1
An employee was working at Extruder #2 (piece of equipment used to melt plastic). As equipment was started up, a piece of equipment blew off the machine and hit the employee in the leg. The leg was severely gashed. EMS was called and the employee was transported to UMass Medical Center in Worcester, MA.	1
On or about January 13, 2015, a maintenance employee of Cintas received a chemical spray of sodium hydroxide to the eyes and face requiring hospitalization. The incident occurred during offloading of the sodium hydroxide from a contracted delivery service's truck (Hydrite).	1
Employee suffered an amputation on his left index finger while cutting conduit on a portable band saw.	0
An employee was making a connection with a drill fork when the speeding wrench struck the left hand smashing the middle finger on that hand.	0
An employee amputated the tip of his right index finger while operating a Kaster Vertical Saw in the saw department in the morning on 1/13/15.	0
An employee was struck in the shin by the fitting of a water hose when it whipped around after being blown with air from a compressor.	1
On 1/14/2015 at approximately 11:23a.m. an employee was using a blow down system on a National 340 pump to blow out water in the hard line. Once the 4 inch suction hose was drained, the suction hose was disconnected and a cam lock was placed on the suction hose coming from the pump. The four inch butterfly valve for the suction was left open allowing air to pressure up against the cam lock cap. T…	1
Employee amputated finger on a buffing wheel.	0
An employee's foot was struck by an excavating machine. The employee was admitted to the hospital and stayed overnight for surgery.	1
An employee cleaning up roofing material fell 7 feet off the edge of a roof.	1
An employee was operating a reach forklift when he struck a pallet that forced him against a compartment of the forklift when it came to an abrupt stop. The employee sustained injuries to the hip area that required an admission to the hospital.	1
An employee was unjamming a stuck granulated salt spreader used on the back of a truck to salt roads. The employee reached into the impeller and chain components while the machine was running and something grabbed his right hand and amputated his right index finger past the nail bed, but before the first joint.	1
The employee went to step up on a platform that leads away from and around the work area. The employee tripped on the platform step (9 inches off of the floor) and landed on his right knee, breaking his femur.	1
An employee tripped on a shelving unit and broke her pelvis.	1
An employee was pinched between an aerial lift and walkway. While attempting to come down, the lift acted abnormally. It instead went up and pinched the employee between the lift and walkway.	1
An employee in PIV training was operating a stand-up forklift. He backed into a metal rack, causing himself to be pinned between the PIV and the metal rack.	1
An employee amputated a fingertip while working on equipment in the workplace.	0
An employee lost control of an electric pallet jack when unloading products from a trailer. The pallet jack hit the dock plate and the handle struck the employee in the stomach, pinning him against the wall of the trailer.	1
On 1/14/15, an employee on his mail route accidentally swallowed a pen cap. The pen cap traveled to the employee's lung. The employee was hospitalized.	1
An employee sustained injuries to his ring and index finger while cutting a piece of wood on a table saw. At the time of the injury on 1/14/15 it was believed that the employee had sustained lacerations to the fingers. It was later found out on 2/4/15 that the injury to the index finger resulted in an amputation while the employee was under medical treatment.	0
An employee was trying to pull down a guard on a miter saw when he had his left thumb amputated.	1
Worker operating a small press brake was struck in the neck by the piece that was being bent. The worker passed out, fell over a stool/chair, and struck his head on the concrete floor. He was transported to the local hospital in Parsons where he was treated, and then transported to Via Christi in Wichita where he remains hospitalized.	1
Employee suffered a critical head injury when he fell off an extension ladder while welding at a steel building construction site.	1
Employee was connecting the jiff to a trailer. Employee smashed his thumb between the jiff and the trailer connector.	1
At approximately 4:30 PM on January 14, 2015, an employee was lighting a gas grill to prepare lunch for employees during a work gathering. The grill flashed, resulting in minor burns to the employee's arm and face. The employee went to an urgent care facility, and then a hospital, where he was admitted at approximately 9:30 PM, and kept overnight.	1
A piece of wood was jammed in the splitter. The employee tried to unjam it by crawling up onto the machine before the saw had stopped. Somehow his thigh came into contact with the saw. The saw was idling down after being turned off.	1
An employee fell 16 feet from a conical cover on a tank.	1
An employee, in the process of dismantling a scaffold, climbed the scaffold ladder to approximately 25 feet and stepped off onto a pipe header. Once on the pipe header, the employee slipped off and fell 25 feet to the ground below where he suffered a right arm compound fracture, a right elbow dislocation, and a fractured pelvis. A yo-yo tie off was available that the employee was not using. The i…	1
On January 14, 2015, an employee was pinned between a 4,000 lb motor and the wall of an elevator, when the motor and cart slid from the forks of the truck. The employee suffered a fracture to the right femur.	1
Employee slipped while sweeping and injured back and right leg.	1
An employee was injured when he fell on ice and broke his leg.	1
Employee backed up against a Salamander (heating unit) to get warm and caught the back of his right pant leg on fire. Employee suffered burns to the back of his upper right leg.	1
The employee was walking on the property when he tripped over a concrete parking stop and injured his right knee.	1
An employee was engaging in pipe fitting using a portable grinder and received an amputation to his finger padding.	0
Employee was working on the high-speed packing line when a belt came off of the pulley. He suffered an amputation of the tip of his left index finger while trying to re-mount the conveyor belt while it was in motion.	0
An employee was hospitalized after sustaining an injury to his right ring finger in the coil bay. The employee caught his right ring finger between a C-hook and a coil while operating an overhead crane remotely.	1
An employee was delivering a package to a residence. When the employee walked up the driveway, she encountered a slick spot due to ice. The employee fell and broke her left leg in two places.	1
The employee was checking the ink level on a print department machine without shutting it down. As the employee reached in to check the ink tray, the employee's shirt was pulled into a roller or shaft. The employee's left arm and shoulder were subsequently pulled into the machine. The employee was able to pull the arm free, but suffered lacerations to the left arm and injured the shoulder. The em…	1
Employee was burned while unloading asphalt from a transportation vessel. The employee was in the process of cleaning the transfer lines from the vessel when he was burned on his face and arms.	1
On or about January 20, 2015, an employee was injured when a large metal plate fell on the right foot. Toes on the foot were subsequently amputated as a result of the injuries.	0
Frac technicians conducting monitoring operations on water levels of gauging tanks during oil and gas drilling operations are potentially overexposed to air contaminants and respiratory irritants such as chlorine, hydrogen sulfide, and benzene. Recently, an employee was admitted to the hospital for observation and treatment after suffering from an extreme coughing episode after working a monitori…	1
Employee suffered an amputation of his right index finger while putting a bird's leg back into a shackle in the picking room. Employee's finger got caught in the moving shackle.	0
Employee removed machine guards to check the bearings. The machine engaged and his finger was pinched between the ball gear and bearings. The finger was amputated below the finger nail first knuckle.	0
While walking into the dining manager's office from the stove area, an employee slipped on the threshold of the office door and landed on his left elbow and onto his back. Preliminary diagnosis was concussion without loss of consciousness, acute headache, cervical sprain, thoracic spine sprain, and lumbar spine sprain.	1
An employee fell from the platform of a 3-step ladder when taking products down from the shelf.	1
Employee was rebilling pipe. While placing a spacer board between the pipe and pipe pusher, his finger got caught between the two, skinning the tip of his finger.	0
On January 15, 2015, at approximately 2:45 a.m., Employee #1 experienced a laceration to the right little finger while operating equipment used to remove the breast and tenders from the bird. The employee was taken to the hospital, where it was determined that a surgical amputation was necessary.	0
Following flashlight failure during a pre-op inspection, employee was pointing to sanitation and contacted the belt with the right index finger, avulsing the fingertip and fracturing the bone. Employee was transported to the hospital where the fingertip and bone were amputated.	1
An employee's finger tip on the right hand was deeply cut when his finger slipped under the conveyer belt while adjusting the tension chain. At the McAllen Medical Hospital the doctor amputated the fingertip.	1
An employee was presetting a roller channel machine. While presetting the chuck, a jam occurred. The employee tried to clear the jam. The pusher activated and pinched the tip of the employee's right index finger. The employee went to the emergency room, which documented the injury as an amputation.	0
An employee stuck his leg out of a golf cart while operating it and when he lost control of the buggy due to contact with water or slush on the shop floor his leg struck a pole causing a fracture that required hospitalization and surgery.	1
An employee was walking on a catwalk when he tripped on an object that protruded from the floor of the walkway and broke his left femur.	1
Employee fell from the roof while descending a ladder and was hospitalized.	1
On January 15, 2015, the employee was caught between equipment and suffered serious injuries while operating a saw machine located at 2130 Third Avenue NW in West Fargo, North Dakota.	1
Maintenance employee suffered a hip injury from a fall to a lower level when he fell off a ladder.	1
Employee fell off of a flatbed tractor trailer bed while strapping down a palletized load. Employee suffered a leg injury and was taken to a local hospital and admitted.	1
Employee was making a delivery and parked the tractor trailer behind Walgreens at 9th & Shipley. The tractor trailer caught a low hanging wire from overhead poles on the front driver's side corner of the trailer. The driver attempted to remove the wire from the trailer catwalk and then attempted to remove the corner cap from the trailer. The cap came loose suddenly, hit the associate in the face,…	1
While cutting a board at a 45-degree angle, the cut piece jammed and flew back at the employee, hitting the employee's fingers.	1
Employee was bleeding the pressure off a weighted ball used to check stormwater pipes for leaks. The weight of the water inside the PVC pipe caused the ball to slide down the pipe. Employee grabbed the rope strap with his right hand and the strap's force and sharp edge severed his right-thumb tip. The finger tip was recovered and delivered to Parkland Hospital, but didn't have enough bone to be r…	1
An employee using a 10-foot A-frame ladder was knocked over when another employee opened a manual overhead door they were working on. The employee fell off the ladder and sustained multiple bone fractures on both forearms and wrists.	1
Employee burned by flash fire at pumping station while adjusting compressor.	1
On 1/15/2015, employee injured two fingers on his right hand after catching it under a bundle of rebar while operating a side-loader in the yard. Part of the bone of his right ring finger was surgically removed on 1/20/15.	0
Employee was walking from the parking lot to the front entrance of the facility via the sidewalk near the building. About 15 yards from the door, there was a patch of ice on the sidewalk due to drainage (melting/refreezing) from the building. The employee slipped on this ice and fell. The employee suffered a left hip injury.	1
Employee received 2nd and 3rd degree burns from hot liquid plastic while removing a plug.	1
On or about January 15, 2015 an employee was injured while working on a CNC lathe which resulted in the employee being hospitalized for over five days from the injuries sustained from the accident.	1
Employee was assisting a person who was under the influence into the hospital when the person/patient fell onto the employee, knocking him down and causing him to sustain a fracture to the right ankle. Employee was hospitalized.	1
The employee was operating a Whirlwind pop up saw, cutting 2X2 lumber into 36-inch lengths. The employee accidentally activated the foot pedal that controls the saw. When the pedal was depressed, the "guard" and 8-inch saw blade came up, amputating the employee's right index, middle, and ring fingers. The employee was brought to the hospital where two of the three fingers were re-attached. The in…	0
On 1-15-15 at 11:30AM an employee walking down stairway 2 from the third to the second floor fell. The worker has a fractured thoracic spine, a fractured middle finger, a bump on the head, and is having tests on her hip and thigh.	1
An employee was installing a light fixture. He was shocked and fell from the 8-foot, A-frame ladder he was using, with his feet about 4 feet off the ground. When he was shocked, the ladder and he fell in opposite directions. He has some tingling in his right arm and restrictions for both arms until further evaluation.	1
Employee was part of a two-man team moving furniture from a customer's location. Employees were moving a large sleep sofa to the ground level when the sofa came into contact with a metal stair rail. The injured employee's finger was between the two objects at one point, and when they came together, they severed the employee's finger below the first joint.	0
On or about January 16, 2015, at approximately 2:30 p.m., an employee had an allergic reaction to latex resulting in hospitalization.	1
An employee working in Department 429 suffered a skull fracture while loading an 88-pound disc on the west side of a 55-ton mechanical press.	1
An employee suffered serious injuries after being caught in a machine that was in motion. Surgery was required.	1
Employee received an electric shock when he placed his wrench near an energized bolt on a conductor he was removing.	1
Employee was lowering a boom lift while installing fire protection piping. The hydraulics failed, causing the employee to break the lower left leg.	1
Employee sustained a fall from a material platform (catwalk) after fixing a jam on the material line.	1
An employee was run over by a forklift and suffered an amputation of his lower left leg.	1
Employee was tightening a strap used to tie down equipment on his truck when the pry bar came out of the hole and hit him in the mouth, fracturing the maxilla bone.	1
An employee was hospitalized after a pump seal failed during the repair of a pump. Pennzoil 50H and X850 oil blew into the employee's eyes, throat, and nose, resulting in inflammation and irritation.	1
A Disney worker was going down the stairs at the end of her shift. She fell down 6 or 7 steps and fractured her left arm, which required surgery.	1
An employee was using a handheld torch to cut a hole into steel pipe when the torch hose blew. The employee suffered burns on his hand and was admitted to Lady of Lords Burn Center overnight for treatment.	1
Forklift Incident.	1
Employee was struck by a PVC pipe while installing an underground television cable.	1
An employee was working from a 12-foot step ladder that was folded and placed on top of an air handler. The top of the ladder was leaning against a wall. As the employee stood on the ladder finishing a wall inside a mechanical room, the ladder slid away from the wall and the employee fell to the ground. The employee suffered a left broken leg above the ankle and a broken right little finger. The …	1
Worker was in a trench and was injured when an operator moved the trench box. The spreader bar on the trench box struck the worker in the back, cracking his vertebra. The worker was hospitalized one night.	1
Employee was on top of a hot oil tanker trailer attempting to remove the lid to fill the tanker. The lid was stuck due to sitting for a couple of weeks because of inclement weather. The fall protection cage provided at the fill location did not fit the tanker trailer properly, leaving a gap large enough for the employee to fall beneath the cage. When the lid came loose, the employee fell from the…	1
An employee damaged tendons in two fingers and was admitted to the hospital.	1
Employee fell from ladder when coming down the roof and broke his hands and neck.	1
Two employees were installing a murphy bed when the lifting mechanism snapped. One employee suffered a severe laceration to a thumb and was hospitalized for two days to reattach the finger.	1
Employee was performing a garage audit. The garage door wasn't closing properly due to a chain malfunction. Employee's finger was caught in the door bin.	0
Employee amputated the fourth finger on his left hand when it was caught between a rotating belt and pulley. He was attempting to tighten a bolt on the motor of a cooling unit. The rotating belt and pulley was located in the center of the roof of the cooling unit.	0
Employee was using a Stihl chainsaw to flush cut a tree stump when it kicked back and cut his leg, requiring hospitalization and surgery.	1
The worker was taking photos of the project from the roof, when he stepped back and fell through a sky light. He fell 22 feet to the concrete floor below.	1
An employee fell approximately 26 feet while working on a scissor lift.	1
An employee was assisting the truck driver to clear small amounts of cement left in the vehicle when the rear chute came down on the employee's left middle finger amputating the tip. The employee was taken to hospital and the fingertip was reattached.	1
Employee was moving a wall while using a crane. One end of the wall fell and broke the employee's arm. Surgery was performed, and the employee was hospitalized post-surgery.	1
The rope broke while a new cross arm was being installed on an electrical power pole. An employee walking under the rope was struck by the falling arm.	1
At approximately 9:00 p.m. on 1/16/15, an employee leaving work outside the building stepped down from the curb and broke her leg in two places. The employee was taken to the hospital where she had emergency surgery. The employee was released two days later on 1/18/15.	1
Employee dislocated a knee during a weapons training exercise.	1
An employee was admitted to the hospital after being injured as the result of a fall.	1
On or about January 17, 2015 an employee suffered an amputation injury while unjamming a part stuck in a CNC machine.	0
On or about 1/17/2015, an employee was struck by a forklift, resulting in fractures to both legs. The employee was subsequently hospitalized for these injuries.	1
Employee was struck by a moving vehicle while assisting a customer in the Publix Supermarket.	1
On January 17, 2015, an employee was exposed to a sharp hazard when a meat thermometer was caught in mid-air and went into the employee's hand. Employee had to have inpatient ligament surgery on January 19, 2015, due to the injury.	1
An employee fell off the tailgate of a box truck while closing the back door. The employee injured his back and ribs and was hospitalized.	1
At approximately 8:05 p.m., an employee suffered a possible amputation. The employee was sweeping mail at bin #1 and her finger was caught in the belt. The finger was then dragged between the belt and roller, resulting in a 2-cm avulsion to her middle finger on her right hand.	0
Employee fell from a ladder while descending. The employee broke arm/wrist.	1
An employee was involved in a forklift accident that resulted in hospitalization.	1
A mechanic suffered a thumb amputation while performing maintenance on the packing station conveyor line #7. The employee removed the guard to see what was making a noise, lost his balance, and fell into a chain and sprocket.	1
Employee fell in parking lot on the way to her car after working her shift. She fell on ice and hit her head, resulting in transport and admission to the hospital.	1
Employee was taking out a 10-inch hose to get water ready for the frac operation when he was struck by the hose on his ankle. The employee flipped and fell on his head. He bled from the left ear and suffered a closed fracture behind his left ear and internal bleeding on the brain.	1
The employee had finished making a drop off at the Waste Management Landfill, when he observed his back gate was open. He got out of the truck, and went to the back of the vehicle to close the gate mechanism. The truck began to roll backwards, and the employee ran to get back into the vehicle. The employee fell, landing in the path of the vehicle. The vehicle ran over the employee, causing multip…	1
Employee was attacked and beaten by three to four assailants and was hospitalized.	1
Employee was walking in the parking lot, tripped over a parking block and fell. The fall resulted in a laceration to the employees face which required hospitalization.	1
An employee was exposed to a fuel spill at gas pumps #1 and #2. Employee got sick and has been throwing up blood. The employee is hospitalized at Southwest General Hospital for treatment.	1
Employee was injured while performing a "cold cut" on a 6" metal pipe of a gathering system. Employee was burned on the face, both arms, and knees. Employee was using a striker from the welding equipment and possibly ignited natural gas.	1
At the Hat Creek Production Pad, an employee slipped when climbing down a fixed ladder of a heater treater. The employee fell from an approximate height of 6' onto the ground. The employee was hospitalized for a period of 2 days at Southwest General Hospital.	1
Employee was working on a load former unit. Employee hit the cycle button to retract the stripper plate while placing his hand on the cover plate. The stripper plate returned to the extended position and employees middle finger was caught by the machine, removing the tip of the finger and part of the finger nail.	0
Employee working at a cash register tripped over the scanner cord.	1
While moving dye, employee pinched the right ring finger between the clevis and hook. The employee was taken to the hospital where the tip of the finger was amputated.	0
An employee working in the dish room slipped and fell, breaking a wrist. The employee was hospitalized and surgery was performed.	1
Employee was offloading customer hoses at facility and attempted to remove the cap off of a hose. The hose still maintained some pressure, and when the employee removed the cap, Styrene splashed onto the employee's face and midsection. The employee was sent to the hospital and was admitted overnight.	1
Employee slipped on ice resulting in a broken nose and a back injury. Employee has been hospitalized since January 18, 2015.	1
Employee was walking through the parking lot on a designated walk area while leaving work. The injured employee slipped on black ice and injured her right leg.	1
Employee was working from a ladder with a tool, repairing a conveyor belt system. Weight shifted and the employee tried to regain balance by stepping to the second step. Employee lost footing and fell to the ground, fracturing his femur.	1
An employee was exposed to hot condensate while transiting through the basement of the bleach plant. The condensate burned his lower legs.	1
While manufacturing a shaft pin on a metal lathe, an employee in the Bldg. #304 Machine Shop was sanding the rotating pin with an emery cloth. The cloth bound and pulled the employee into the rotating lathe machine, resulting in a left broken hand and lacerations on the right hand that required surgery and in-patient hospitalization.	1
An employee was shot in store during working hours.	1
The employee reached around with her right hand to clean the front of the meat slicer and did not realize the slicer was on. The tip of the employee's right index finger just below the fingernail was amputated. There was no bone loss.	0
Employee was walking on the sidewalk when she fell and hit her head resulting in a concussion.	1
Employee was operating an injection molding machine. The employee was hospitalized due to burns on hand from injection mold.	1
On or about January 18, 2015 at noon, an employee was working on a baler rotary valve. The employee slipped and fell approximately 48" hitting the mid-section.	1
The HVAC team was removing an air-conditioning system from a roof when an employee stumbled over and fell onto angle irons that were supporting the system. The employee was hospitalized and had two surgeries on his right thigh.	1
Catwalk collapsed while employee was on it. Employee landed on feet and fractured both ankles. Employee was hospitalized.	1
On or about January 19, 2015, an employee received a partial finger amputation while using the shrink wrap machine.	1
An employee was polishing a main drive shaft on the South Bend lathe. He was wearing gloves and an apron, and his glove got caught in the lathe. It started to wrap him up and pull him in, breaking his left arm. He pulled himself free from the machine.	1
A sales consultant was at the home of a client. While putting her case into her car, she fell backwards over samples that she had placed on the ground. She was hospitalized with a broken hip and elbow.	1
A home health aid slipped on ice on a driveway at a client's home which resulted in a ligament sprain in both knees and a patellar tracking disorder of the right knee requiring hospitalization.	1
An employee was sandblasting miscellaneous steel when he lost his balance and shot blasted his bicep and chest area. He was transported to the hospital. The extent of his injuries are not known at this time.	1
Employee working in the stock room at floor level lost balance while trying to catch a tub that was falling from a table. Employee fell to the ground and fractured a hip.	1
An employee fell from a scissor lift loading platform.	1
The employee suffered a fracture to her foot when the edge of a steel plate dropped and landed on her foot.	1
On January 19, 2015, at approximately 9:50 PM, an employee slipped while stepping from the parking lot to the sidewalk. The employee struck her knee, resulting in the need for surgery and hospitalization.	1
Employee's right pinky finger distal tip was amputated when pinched in an automobile door. The employee was helping to push start a customer's car related to a battery change when the customer closed the car door on the employee's hand.	0
Employee making a delivery struck a tree limb with his truck when entering the facility. The tree limb fell and remained on top of the trailer. The employee pulled the downed limb off the top of the truck and the limb landed on him breaking his leg.	1
Employee was using a shear when his right middle finger went beyond the point of operation. Injury is an amputation to the right middle finger above the first digit.	0
On January 19, 2015, an employee received a partial amputation of his left index finger when it got caught between two tubes while he was manually assembling a grip.	0
Employees were using a backhoe to remove a section of railroad rail when the rail broke loose and swung, striking an employee in the leg. The employee received fractures to the femur and ankle. It was estimated that the rail was 18 feet long and the employee was 15 to 16 feet from the backhoe.	1
An employee was injured by falling more than 7 feet from the first level of a creel while moving a yarn dolly. The injury resulted in an overnight hospital stay.	1
On or about January 19, 2015, an employee was operating a walk-behind lift truck and pinched his finger between the barrel lifting attachment and a stationary part.	1
An employee was helping another employee line up two heating plates that weighed approximately 2,000 pounds. The second employee signaled the forklift operator to set the plate down. When the forklift operator lowered the plate too quickly, the injured employee could not get his left thumb out of the way, causing the tip of his thumb to be amputated between the plates.	0
An employee suffered a back injury when a hopper that was being lifted by a forklift fell on the employee.	1
An employee delivering fuel unhooked the metal cable across the driveway to enter the facility. When he was going back to the truck, he got caught up in the cable, tripped, and fell. He was hospitalized with a fractured hip.	1
An employee was on a ladder installing a new line. When he cut the old line, which was tight, the line whipped back and knocked the employee off the ladder.	1
On 1/19/15, an employee was placing items in the freezer when the employee began to see spots in the left eye and then lost vision in that eye. Employee was hospitalized overnight.	1
On 1/19/15, employee was burned on the upper right and left legs and buttocks as a result of employee horse play. The employee was hospitalized in Mercy Burn Unit for a week.	1
An employee was feeding the sander on the Hessman Sanding Machine. A panel of plywood (18"x96"x3/4") fell from the buggy and struck him on the head, neck, and shoulders.	1
Employee was descending a ladder when he slipped striking his jaw and face resulting in a broken jaw, nose, and facial bones and a broken right thumb.	1
An employee was checking the lights on the trailer or truck, which had just been repaired. He climbed up onto the trailer to check the lights and slipped due to the morning dew on the trailer. He landed the wrong way and broke his left tibia.	1
Employee amputated tip of finger when he caught it in a clamp while running rods.	1
An employee sustained an amputation injury to the tip of the middle finger on his left hand while clearing a jam on a Global Partition Slotter, which makes slots in corrugated cardboard. The employee reached into an area 3x4" wide, 2' long while the equipment was running. The equipment was not guarded at the time, nor was it shut down or locked out.	0
An employee was injured when an excavator rolled over while moving material.	1
An employee suffered a severe burn injury while working on a power pole when he made contact with a live wire. The employee was sent to Utah Burn Center.	1
On January 20, 2015, the tip of an employee's left thumb was amputated while performing work on the Raimann #2 machine, which uses dies to remove knots from 4x4 sheets of plywood.	0
Employee was installing steam trace lines from an aerial lift. The individual then bent over while working; the aerial lift moved, catching the employee's head between the cage of the aerial lift and an iron beam of the support structure for the unit.	1
On or about January 20, 2015, at approximately 3:10 PM, an employee suffered an amputation of the left-hand ring finger, just above the first knuckle. The employee was attempting to stop heavy gauge from falling off the top of a cart.	0
Employee strained his back while working at the restaurant and was unable to stand up straight, requiring the employee to go to the hospital.	1
An employee was walking in a hallway in the Skills & Development Center, Building 1260, when she fell and fractured her hip.	1
An employee fell and struck her knee on the parking lot pavement. The trauma required transport and inpatient hospitalization.	1
An employee dismounted a forklift into a puddle of water and slipped. The employee suffered a groin tear/sprain.	1
An employee was getting out of a Ford F-150 when the truck started rolling back and the front tire rolled over the employee's left leg.	1
Around 11 p.m. on January 20, 2015, an employee was attempting to load a trailer of frozen products. He went to roll up the dock door and the spring came loose, causing the door to come down on his left leg. He suffered a fracture to his left fibula and tibia and was sent to Memorial Hospital of York. At 8:30 a.m. he was evaluated for inpatient rehabilitation.	1
A worker was fabricating a spool from steel. A portion of the steel fell onto the worker's hand and sliced through the tip of his pinky.	0
Employee was working on the HVAC unit and amputated his left index finger when it was caught on the HVAC's unit belt.	0
Employee cut his finger while he was cleaning the meat slicer in the deli.	0
On 01/20/2015 at approximately 8:00 am, an accident occurred while the employee was operating a table saw ripping 1/8" hardboard. The employee was ripping 28" wide sheets of 1/8" hardboard 9' long by 23" wide using a table saw. His hand inadvertently slid under the front of the guard and caught the blade resulting in the loss of the right index finger between the first and second knuckle and brok…	1
Sheet rock was being transported with a dolly. The dolly tipped over and injured an employee's femur.	1
Employees were moving a 53-foot trailer with a forklift. The trailer shifted and began to fall towards a parked truck. One of the two employees ran between the trailer and truck to stop it from hitting the truck. Employee sustained a broken left arm, requiring surgery and hospitalization.	1
An employee servicing an AC was working from a 10-foot A-frame ladder. While descending, the ladder gave way and the employee fell to the ground.	1
On 1/20/2015, at about 6:30 p.m., an employee helped a second employee at the Townsend Skinner machine, which separates pig fat from pig skin. The employee reached into the conveyor belt, which has serrated teeth, and his right little finger was caught. He was transported to BSA Hospital in Amarillo, Texas, and his right little finger was amputated.	0
Employee fell from a utility lift in Bay 3, Hanger 710, and struck his head on the concrete floor, causing a skull fracture and serious brain injury.	1
An employee was helping the truck driver load equipment onto a flatbed truck. They were covering the equipment with a tarp. The tarp began to slip, causing the employee to lose balance and fall onto the concrete platform 4 feet below the flatbed surface. The employee was taken to Willis Knighton North Medical Center and admitted. The employee suffered a compression fracture to the L-1 Vertebrae.	1
An employee fell while walking in a hallway and suffered broken leg bones. Employee has been hospitalized.	1
An employee was operating a table saw when he amputated his right thumb.	0
An employee was using a hoist to lift a 300-pound part from a roller conveyor. The part swung as it was being lifted, striking the employee in the right leg, just above the knee. The employee suffered a fractured leg, requiring surgery and an overnight hospitalization.	1
An employee operating a water blaster tripped and fell. When the employee picked the water blaster back up, his hands were cut by the water pressure. The employee was taken to the hospital and was hospitalized. The cut had to be kept open because of possible debris intrusion in the open wound.	1
Employee was standing on an externally mounted receptacle located on the wall. The receptacle broke away causing the employee to fall to the ground fracturing his leg. He required a surgical procedure and in patient hospitalization to repair the fracture.	1
On January 21, 2015, a tag line became entangled around an A-frame metal beam weighing approximately 1400 lb., causing the beam to fall against the leg(s) of a worker. The worker suffered fractures of the right lower leg and was hospitalized.	1
An employee was hospitalized with broken ribs while pulling de-energized conductor wiring.	1
Employee was using a Bobcat with a jack hammer attachment to flip a metal caster lid (that weighs approximately 300 pounds). When the employee flipped the lid, the edge of the metal casting lid hit his leg, injuring him while he was in the Bobcat.	1
An employee amputated part of the right pinky finger while operating the laminating machine in the appetizers department of the production facility.	0
Employee was repairing an overhead door when a spring broke releasing the door and striking the employee injuring the shoulder, clavical, and ribs. Employee was hospitalized.	1
An employee was feeding film into the casting machine when his arm was caught between the rollers and broken.	1
The worker was using a chop box and amputated his left thumb.	1
An employee suffered a leg injury after being struck by a piece of wood. An excavator dropped a utility pole which subsequently caused a piece of wood to hit an adjacent worker.	1
Employee was working on the carburetor of his company vehicle with gasoline on his hands when it ignited, causing 2nd and 3rd degree burns on his right hand and 2nd degree burns on his stomach and left hand. Employee was treated and hospitalized at Doctor's Hospital in Augusta, Georgia.	1
Employee was walking beside his truck trailer on two inches of snow that was on top of ice. The employee slipped and fell onto his right side. He suffered a broken right fibula. He was taken to the hospital, admitted, and had surgery.	1
Employee was loading a commercial chain link fence approximately 45' X 6', 400 to 500 pounds, onto a flatbed of a Dodge 350 truck. The employee fell from the edge of the flatbed to the ground on his lower back and hit his head. The employee hurt his back and fractured his skull but remained conscious.	1
On or about 1/21/2015 at 9:00am, a worker on a stick machine located on the gin at Johnson's Gin Co. in Silverstone, Texas, fell from a 5ft ladder and landed on top of the stick machine catching his hand on the equipment and breaking both bones in his forearm resulting in hospitalization.	1
An employee walking out the door of a customer location tripped and fell breaking and dislocating the hip.	1
Employee fell from an A-frame ladder and fractured his left wrist and elbow.	1
An employee fell on a concrete floor and sustained a concussion and cuts and contusions to his head.	1
Employee was injured while demolishing a walkway on a barge. Employee was working on the second level of the barge when the board on which he was standing broke. He fell through the board, hitting his abdomen on a metal I-Beam as he was falling.	1
At 9:00AM an employee was working on an oil field energy services tanker removing a camlock cap. Pressure was on the cap when it was removed. It blew off and struck the employee in the face injuring his jaw and damaging his teeth. The employee was transferred to different hospitals before receiving treatment. The employee was hospitalized one night in Bismarck.	1
An employee was operating a manual entry rack that feeds a lathe. The employee pinched the pointer finger on the left hand between the axle and end stop on the entry rack. The employee suffered amputation of the left-hand, pointer fingertip.	0
Employee experienced breathing problems while working around a cleaning product.	1
An employee was involved in an accident that resulted in the partial amputation of the left pinky finger.	0
On January 21, 2015, at approximately 9:34 AM, an employee in the meat department suffered a partial amputation of a finger with a small amount of bone loss.	0
An employee experienced a sharp pain under the left-side rib cage while lifting a box. The employee reported the incident on 1/21/2015, but on 1/23/2015, he was hospitalized.	1
Employee leaned against break room space heater. His clothing caught fire and while attempting to disrobe, he burned his hands and back. Employee was hospitalized overnight.	1
Employee slipped on ice and fell in the parking lot, resulting in a fractured hip that required surgery.	1
Employee coming in to work stepped out of her vehicle and slipped on ice. She broke her left ankle.	1
On 1/21/15 at about 16:20 pm a worker was hit by the tongs on his right arm, chest, and leg. He was transported to OU Medical Center where his right hand was amputated. Immediately before the accident the drilling line was stuck. The snub line connected to the tongs snapped causing the tongs to swing around and hit the worker.	1
An employee was clearing a plugged ammonia transmitter when the vat line on the transmitter blew. The employee was sprayed with ammonia and suffered 2nd degree burns on approximately 5% of the body. The employee was admitted to Baton Rouge General Burn Unit for treatment.	1
Employee was unloading boxes from a delivery truck when some boxes fell. She stepped out of the way, tripped, and hit her head on the conveyor belt used to unload the truck. She sustained a concussion and was hospitalized.	1
On 1/21/15, at approximately 5:00 a.m., an employee was performing a torching operation when a piece of hot material entered his left safety shoe, causing a burn on the top of the left foot. Employee informed supervisor and supervisor performed first aid by applying burn ointment on burn and wrapping foot. The employee completed his shift. The employee returned to worked and completed his shifts …	1
While rethreading a wire former, employee suffered a severe left hand injury to all four fingers, resulting in employee hospitalization.	1
Employee performing maintenance on a conveyor fell down an open chute about 10 feet and was hospitalized.	1
Employee experienced an amputation of three fingertips while attempting to unjam a board from a notch saw.	0
An employee was injured in a fall on January 22, 2015, at approximately 10:30 PM. The employee is currently at Miami Valley Hospital in Dayton, OH.	1
On 1/22/15, at about 9:20 a.m., an employee was standing by a flat bed trailer while a Roll Off Of America forklift driver backed up. The forklift driver ran over the employee's left lower leg. The employee was transported by ambulance to Texoma Medical Center in Texas and admitted as an in-patient.	1
On or about January 22, 2015, an employee received a hand injury that required hospitalization. The incident occurred as the employee was testing a new Phlauer Mixer on site; the employee's hand got caught in the mixer.	1
Employee was installing a slide on a lathe when the slide sliced the tip of his left middle finger off.	0
On January 22, 2015, at about 8:30 pm, a casing trough was being loaded by a forklift to a truck. The trough slid off the forks and struck the employee at the midsection of his stomach. He was pinned between the trough and a pipe rack. The employee was admitted to OU Medical Center in Oklahoma City around midnight on 1/22/15.	1
While in the process of moving a floor grating, an employee suffered an amputation of the tip of the left middle finger.	1
An employee suffered a severe struck-by injury from a bull plug and gauge while repairing the bull plug.	1
Employee received multiple burns to the body due to a clamp on a hot water line failing.	1
After exiting her car, an employee slipped on the ice in the employer's parking lot while walking to the hospital and broke her arm. She was hospitalized.	1
Employee was loading a vehicle when the employee possibly fell or slipped causing head and back injuries.	1
Employee was at a company site attempting to gain access to the roof ladder via a fixed ladder . The height of the platform from the ground was 10 ft, 7 in. The employee slipped and fell to the interior concrete floor. The employee broke his wrist, and bone was exposed.	1
On January 22, 2015, an employee operating a rough terrain forklift on frozen ground felt a "pop" in his back. The employee reported the incident to management the following day, went to an emergency room on two occasions, visited a doctor, and had an MRI before being diagnosed with a spinal epidural hematoma and admitted into Geisinger Medical Center in Danville, Pennsylvania, on January 28, 201…	1
Worker was hit in the head with rebar that fell from an upper elevation on a construction site. The worker was taken to the hospital, where a CT scan indicated a skull fracture.	1
Employee was working on assembling a trailer when the pneumatic fastening gun she was using got caught on the frame. The frame fell on the employee, which resulted in a broken leg.	1
An employee was hospitalized after stepping into molten aluminum. Employee was burned several inches up his boot by the molten aluminum.	1
Employee backed up his fleet vehicle to park it, then stopped the vehicle and stepped out to load his gear into his personal vehicle. As he walked away from the flatbed, he slipped on black ice and fell, fracturing his right tibia. He was admitted to Southern New Hampshire Hospital and had surgery at 11:00 am on 1/23/14 to repair the fractured bone.	1
On 1/22/15, a bike messenger hit a truck at approximately 9:30 a.m. on the corner of Peoria and Madison in Chicago, Illinois. The employee was taken to the hospital. The employee suffered injuries to the face, spleen, and pelvis. The employee had surgery and was released from the hospital on 1/25/15.	1
An employee was performing maintenance on the line when he placed his left hand into the moving and high-temperature components of the dehydrator drum. He broke several bones in his hand and the skin was de-gloved. He suffered burns.	1
Employee was using a 10 lb. sledge hammer to tighten a hammer union. The employee missed and caught his right index finger between the handle of the hammer and a valve handle.	0
While clearing the line #2 plastic dicer machine, an employee suffered an amputation of the middle and ring fingertips of the right hand.	0
Employee hospitalized due to second degree burns from contact with hot product/stock.	1
The employee was in a snubbing basket. Upon exiting, the employee slid down the emergency fire pole, lost his grip, and fell.	1
An employee was walking to his work location when he slipped on ice and fell injuring his back.	1
The employee was making adjustments to a fence staple manufacturing machine. The employee was working on the machine when the flywheel came down, catching his hand between the flywheel cutter and stationary cutter. The employee's left thumb was amputated and the employee was hospitalized.	1
On January 22, 2015, an employee was hospitalized after falling 12 feet to the ground through a 2' x 3' opening in a centrifuge stand.	1
Employee helping machine operator attempted to adjust a hydraulic press. The press cycled and pinched the employee's finger between the die and the machine, later resulting in the amputation of the right index finger up to the first knuckle at the hospital.	1
Worker hospitalized when an infection developed from a razor tool cut.	1
An employee slipped on ice on the sidewalk of a client's property, fell, and sustained a broken ankle.	1
Two employees were running the laminator machine. The injured employee was working on the front while another employee was working on the back of the machine. The laminator glues aluminum foil to the paper to create sandwich wraps and bags. The paper developed some wrinkles and the injured employee reached over the guard to try to fix the paper. When the employee reached over the guard, he caught…	1
Site Safety Manager reported that this VPP Facility had an incident in which an employee was cut while adjusting a belt with an Allen wrench. This resulted in surgery and amputation of the employee's right index finger up to the first knuckle.	0
Employee suffered a skin amputation to the left ring finger while using a meat slicer.	0
A temporary employee got caught in a rotating shaft, resulting in broken bones.	1
An employee was injured in a construction accident when a bundle of steel concrete supports struck him. Employee sustained a broken leg and was hospitalized.	1
On 1/22/15 at approximately 8:00 a.m., a worker was working on an overhead shop heater that was mounted on the wall at approximate shoulder height. He was standing on the floor during the maintenance activity and had pliers in his hand. He lost his footing and fell on the same level. He fractured his right hip and was hospitalized as a result.	1
An employee was operating an overhead hoist and got his finger caught in the hook. The tip of his finger was amputated.	1
Worker slipped on ice and fractured leg. The worker was hospitalized to set the broken bone.	1
Employee was unjamming a part from a company-made machine when the employee amputated a finger.	0
Employee was spotting a forklift and was caught between the forklift and trailer, resulting in hospitalization.	1
Employee was cleaning a room. When she bent down to clean an area inside the door frame, the door swung shut, and severed the employee's right pinky finger at the second joint.	0
Left index finger amputation.	0
An employee was on the stabbing board to hang the tong line. He unhooked the derrick climber from his harness and when he let go of it he was hit in the mouth, lost his footing, and fell even though his lanyard was attached. His face hit the standpipe of the derrick and the 3 foot fall injured his back.	1
On January 23, 2015, an employee slipped and fell in the parking lot due to inclement weather.	1
An employee was moving a client back in a chair with the aid of a colleague when an umbilical hernia occurred.	1
Employee suffered serious facial injuries when the valve stem of a pressurized air hydrant hit him resulting in his hospitalization.	1
Employee was in airplane performing an audit and went to enter the flight deck/cockpit and was turning to the left. She fell due to an approximately 6" step down into the flight deck/cockpit. Since she was turning to the left before she fell, her body twisted and her back struck the center console.	1
A crew of employees was performing workover services. The crew was attempting to break out a crossover sub, on top of the casing scraper, using tongs. The employee was using a 36-inch wrench on top of the tongs. The tong operator engaged the tong before the employee removed his hand. The tong pinched the employee's finger between the tong and the wrench. The employee lost the fingertip of his rig…	1
An employee fell down stairs in section 322 of the TD Bank North Garden suffering a broken tailbone.	1
An employee was burned by fly ash in the Power Department at International Paper and was hospitalized.	1
An employee was removing a roll from a machine during normal routine operation when he dropped a heavy core and pinched his finger between two objects. His right ring finger was amputated from the tip to roughly one half of the nailbed. The first knuckle is intact.	1
An employee received a transphalangeal amputation of his left pinky finger while offloading a compactor at the customer's location.	0
Employee was walking through the facility, tripped over her foot and fell. Employee sustained a hip injury and was admitted to Warren Hospital.	1
On January 23, 2015, an employee received a severe injury to his left index finger (partially amputated) when a beam fell from a rack that was not secured, making contact with the employee's back and pinching his left hand between the upright and the support bar.	0
During startup on a glue roller machine, an employee's glove and hand got caught on a chain/sprocket system. The employee's hand was drawn into the chain/sprocket system, resulting in an amputation of his middle finger on his right hand.	0
While the employees were picking up tubing, a worker grabbed the bell and pulled it back. The elevator slipped and caught his finger between the horn's elevator and the bottom of the bell. His middle finger was amputated from the finger nail to the first knuckle of the finger. He was taken to the hospital, treated and released.	0
Employee fell through crank scaffold.	1
Employee was working on a can wrench without the lock out/tag out system in place. The jaws of the machine opened and retracted smashing and amputating the tip of the middle finger on his left hand.	0
Employee walking on the top of a form tripped and fell resulting in a broken left forearm.	1
An employee fell approximately 16 feet from the stairway of a drilling rig onto the ground below. The employee suffered multiple fractures and a collapsed lung.	1
Finger amputation (1/23/2015)	0
On or about January 23, 2015, an employee was hospitalized when he sustained a water blast injury.	1
Employee was moving a stock cart when he smashed his left pinky finger between the handle and something else.	0
Employer reported that at about 10:15 a.m. on Friday, January 23rd, an employee was leaving a patient's room and tripped and fell, breaking the bones at the shoulder joint.	1
On January 23, 2015, at approximately 6:30 p.m., a worker from the inside machine shop was training another employee on how to sand the face of a flange using a sanding disk mounted onto the tool rest of a lathe. The flange (part of a very long shaft) was on a lathe rotating at approximately 20 rpms. When the worker went to adjust the sanding disk, his left pinky at the first knuckle joint was am…	0
Employee was hospitalized after falling from a 27-inch stepladder he was using to work on a piece of equipment. The employee fell and struck a piece of metal on another machine, causing him to break one rib and puncture his lung. The employee was admitted to Springhill Medical Center on Friday January 23, 2015.	1
On January 23, 2015, an employee climbed onto his truck trailer and fell to the ground.	1
An employee suffered an amputation to the tip of his left pinky finger while attempting to stop a V Belt on an HVAC system with his hand.	0
An employee amputated the tip of his finger when it was caught between a conveyer and door. The employee was pressing doors in a pneumatic press when the injury occurred.	1
Employee was transferring a mini dumpster into a larger dumpster when the jib attachment slipped off, hit the ground, bounced, and hit the employee.	1
An employee was cutting wood using a table saw when a part of his thumb was amputated.	0
Employee cut finger on a part on 1/19/15 and did not report it to the employer right away. The finger became swollen and painful. The employee therefore reported the incident to the employer on 1/23/15 and was sent to the hospital. The employee was admitted to see a hand surgeon. Surgery was performed to remove the infection on 1/24/15.	1
Employee suffered an amputation of the tip of his thumb while using a table saw to cut wood.	0
Employee was touching a boom truck used to deliver building materials while his co-worker was trying to lower the boom back into the truck. The boom struck a power line and the employee on the ground received an electric shock and was hospitalized.	1
On or about January 23, 2015, an employee sustained a finger amputation while placing steel in a press.	0
On 1/23/15 at approximately 4pm, a packing employee was cleaning a conveyor when the employee's arm got caught in a roller. The employee sustained a compound fracture to the right forearm. Employee underwent surgery at Strong Memorial hospital, was hospitalized for three nights and released on 1/26/15.	1
Employee was injured while cleaning a pin setter machine.	1
Maintenance employee was responding to a jammed machine on line #9. The employee reached into the machine to remove the jam. The machine cycled, feeding another tray that pinched his right ring fingertip between the tray and the frame of the machine, resulting in the tip being amputated.	0
An employee was unloading a service truck when he accidently came in contact with a sharp metal edge of a piece of equipment. The tip of his left index finger received a severe laceration. The employee had the tip of his finger amputated (elective medical amputation).	0
Worker fell off the back of a golf cart like vehicle used to transport materials. Two inmates were riding in the back. The vehicle made a right turn, hit a bump and the inmate fell off the back. No seatbelts used or restraints, inmates were riding in cargo area.	1
Employee fell off an 8 ft. step ladder while changing a ballast in a Publix Supermarket. Employee fractured his left arm and dislocated his elbow and was hospitalized overnight. Employee underwent surgery.	1
An employee operating a Skytrak aerial lift was seriously injured when the Skytrak fell on its side.	1
On January 23, 2015, an employee was injured under a tipped over forklift.	1
An employee received an amputation injury to the right-hand index finger as a result of a U bolt, which fell during the removal of concrete form work at the new Atlanta Falcons stadium.	0
An employee became infected with MRSA.	1
On January 24, 2015, an employee was injured at a plastic extrusion line.	1
Employee was tending to psychiatric patient in emergency room. Patient became combative and pushed employee to the floor. The employee stuck out arm while falling to the floor and broke wrist. The employee was admitted to the hospital on January 24th, 2015. The employee had surgery on January 25th, 2015. The employee was released from the hospital on January 26th, 2015.	1
Employee was hospitalized after falling 21 inches through a drain while cleaning. Employee suffered a fractured right knee, fractured rib, and punctured right lung.	1
Employee chocked the wheels of an inbound airplane. Then the employee placed the safety delineator. Employee began visual inspection when she slipped and fell on a patch of ice. This resulted in a broken wrist and hospitalization.	1
Employee #1 was removing roofing material from the roof when he fell through the roof. The employee sustained two broken arms as a result from his fall. The roof had recently sustained damage from fire and had to be removed and replaced. The roof is comprised of lightweight concrete, tar, and corrugated metal.	1
Worker engaged in warehouse activities experienced respiratory distress. Worker was hospitalized due to an allergic reaction to buckwheat flour.	1
On January 26, 2015, an employee on a truck trailer caught his foot on a stationary air hose, causing the employee to fall to the ground.	1
Worker amputated the tip of his right thumb while using a knife to cut meat.	0
A worker was chipping concrete off of a rebar when a big piece of concrete landed on his right ring finger. The worker was hospitalized with lacerations needing 10 stitches.	1
Employee working around particle board broke his right ankle and left foot when product fell back and struck him. Employee required overnight hospitalization.	1
A letter carrier fell on an icy driveway at a customer's residence resulting in a broken left ankle that required an in-patient hospitalization and surgical procedure.	1
On January 24, 2015, an employee slipped on ice in the parking lot and fell. The employee suffered fractures to the pelvic area and was hospitalized.	1
An employee fell while unloading equipment from her vehicle. The employee went to put the cart in the upward position after coming in from outside. Her feet were wet and she fell back and broke her hip.	1
An employee was bitten on the left hand while handling a dog and was hospitalized for about 3 days after the bite became infected.	1
Employee amputated a fingertip. Employee was cleaning the tower roller located in the tower room when the accident occurred. The employee's bone was shaved approximately 3mm at the hospital. The accident occurred on 1/24/1 at 1:30 a.m.	0
An employee sustained severe hand injuries while cleaning a saw.	1
Employee injuries resulted in an overnight hospitalization. The employee was cleaning out the trimming machine. The hood of the trimming machine fell and impacted the employee's hand. The force of the impact resulted in severe fractures to the hand that required surgery.	1
An employee slipped and fell on ice, fracturing her leg.	1
On 1/24/2015, an employee was lifting a tray of mail to load a truck and felt pain in the stomach. Employee went home ill at about 9:30 a.m. Later that day, the employee went to Kaiser Hospital in Roseville, California, and was admitted. The employee had surgery for a double hernia on 1/25/2015.	1
Employee twisted and injured his right knee while exiting a trailer using the stairs. The employee was hospitalized for surgery on 1/25/15.	1
An employee was bringing a newspaper rack out of a storage shed when she slipped on ice/snow that was on the shed's ramp, resulting in her falling to the ground and striking a nearby safety bollard with her leg. She sustained a fractured tibia and fibula and underwent surgery later that afternoon and was admitted to the hospital.	1
On or about 1/25/15, an exercise rider, was attempting get on a horse when the horse spooked and turned suddenly. The employee fell injuring his knee. The employee was hospitalized overnight.	1
An employee suffered a hernia/hematoma while adding Fluorspar onto the ladle of the electric arc furnace.	1
While lifting a pallet of cases, three cases fell off the pallet. The forklift operator picked up two cases and stacked them on the dash of the standing forklift. When he went to pick up the third case, the other two cases fell over engaging both the dead man's switch and the joystick, causing the forklift to rotate pinning him against an adjacent forklift.	1
Employee operating the mold machine reached around a guard to the area where plastic bottles were molded. His hand was caught and fingers were injured. He was taken to the hospital and had surgery on his fingers.	1
Employee was working in the warehouse using a forklift. He exited the lift to handle a task and returned to the second forklift that was next to the first one he used. As he was backing up, he collided with the first forklift injuring his right ankle. He was taken by EMS to Ben Taub Hospital and admitted.	1
Employee slipped and fell on the ice as she was walking into the store to start her shift.	1
On January 25, 2015, an employee's thumb was amputated after being smashed by the wringer roll when it came off the adjusting stud. The employee's thumb was caught between the old contact roll base and the bearing box housing of the 10" wringer roll.	0
Employee slipped on ice in parking lot and was hospitalized for a head injury.	1
On January 26, 2015, an employee was hospitalized after receiving a deep laceration and possible fracture to the right ankle. Employee slipped while pushing a metal safety cabinet down a roller conveyor line. The employee's foot was lodged between the conveyor and a turn table stretch wrapper.	1
On 01/26/15, a worker was walking to her vehicle in the parking lot and slipped on the snow and struck her head. She was transported to the hospital and was admitted overnight because of the impending snowstorm.	1
Employee sustained a foot injury on 1/14/15 when he stepped on a staple. Employee continued to report pain in the foot. Employee visited the emergency room on 1/24/15. Employee reported to work on 1/26/15 with continued pain in the foot and was sent to the doctor. The employee was subsequently hospitalized for treatment of cellulitis.	1
On January 26, 2015, at approximately 6:15 AM, an employee sustained a severe left-hand injury while operating a metal roll forming machine. The employee was hospitalized and required surgical amputation of three fingers.	1
On January 26, 2015, an employee fell approximately 17 feet from a steel grating platform to the ground.	1
An employee suffered an amputation of the tip of his thumb while assisting in rolling metal into a power roller machine. The employee reached back to get a better hold on the material when his thumb got too close to the rolls. His thumb was caught between a roll and the metal. The second employee backed the rolls up to release the thumb.	0
Employee was burned while working on a motor.	1
The employee, walking across a muddy location, slipped and twisted his left ankle and broke his fibula near the ankle.	1
Two employees were pressure washing mud tanks. The injured employee slipped and grabbed the end of the wand barrel. He then came into contact with the pressurized water, resulting in a laceration on his leg. The water was considered dirty which led to a hospitalization as a precautionary measure.	1
An accident occurred on or around January 26, 2015, when an employee was working on a MAC valve and was exposed to fly ash.	1
Employee was setting up an iron worker, aligning lower and upper dies, when it fully cycled. A piece of the upper die came off when it hit the lower die, striking the employee in the right eye.	1
A positive displacement pump that marinates chicken was clogged. An employee removed the hose that was secured with a clamp and stuck his finger into the pump. The impellers on the pump amputated the tip of the employee's finger.	0
Employee was helping to move equipment using a front end loader. His finger was amputated by the open pin of the front end loader.	1
A temporary worker for AUC Group (worker #1) was walking to his truck to leave for the day. Another worker for AUC Group (worker #2) was backing out a truck owned by AUC Group. Worker #2 struck worker #1 with the vehicle. Worker #1 sustained back injuries caused by the accident, which required a surgical procedure to repair the damage. Worker #1 spent one night in the hospital.	1
On January 26, 2015, at approximately 10 AM, an employee slipped and fell on snow-covered ice on the sidewalk. The employee was taken to the hospital for treatment with multiple breaks in her right ankle.	1
While restraining a cat to draw blood, an employee was bitten on the hand/wrist.	1
Employee sustained 2nd and 3rd degree burns on 8 to 11% of the employee's back. The wind blew a torch flame around the back side of steel that was being cut and under protective gear, catching the employee's street clothes on fire underneath.	1
An employee traveled to Target in Decatur, Illinois, in a company vehicle to purchase items for a client. The employee slipped on the ice in the parking lot and fell. The employee struck her head on the pavement and was taken to Decatur Memorial by ambulance for treatment.	1
An employee working on an accumulation table grabbed a chain and sprocket when he was trying to get up from the ground. His hand got caught severely lacerating two fingers and crushing one finger.	1
An employee slipped in the parking lot and suffered a concussion and fractured skull and was admitted overnight to hospital.	1
Employee received a crushing injury to the right-hand thumb when the collapsible railing on a crusher plant's catwalk vibrated loose and pinned his thumb between the railing and catwalk. The thumb was partially severed and the bone broke. His thumb was later amputated at Rochester Mayo Clinic because blood flow to the thumb could not be re-established.	0
While making deliveries the vehicle's brakes failed causing the vehicle to roll. The driver tried to stop the vehicle by chocking the wheel. While attempting to chock the passenger side rear wheel the employee's left index finger was trapped between the metal chock and the tire resulting in an amputation.	0
An employee was walking between buildings at a childhood center when she tripped on a parking lot barrier and fell. She was taken to the hospital and admitted due to a broken hip.	1
Employee was out on the ramp while driving a tug. He hit a curb and was ejected from the tug. The tug ran over both of his knees, injuring him. He was going to get some baggage from the carousel to load into the airplane. During this process, he hit the curb and got injured.	1
Employee amputated the tip of his middle finger.	1
Employee was delivering a curbside delivery. There was a garbage can lid. She dismounted the truck and stepped on the garbage can lid. Her foot rolled and she heard a pop. She dislocated her ankle and broke three bones.	1
Employee was welding when his shirt caught on fire. He sustained 2nd and 3rd degree burns to his torso.	1
On January 26, 2015, employee was walking on the roof to tend to a fire in an exhaust stack. The employee slipped on a patch of black ice on the roof and broke an ankle while on the way to the stack. Employee fell, but did not fall off the roof.	1
Employee at a customer's residence fell while traversing a stairway on 26 January 2015. She hit her right-side (ribs) against the railing as she tried to catch herself, however, she continued to fall, landing on her upper back. Employee was hospitalized.	1
An employee was walking down the hall, twisted her ankle, and fell.	1
An employee fell off the back of a truck and was hospitalized.	1
While working on a cross cutter machine, the employee sustained a partial amputation on the middle and ring fingers of his right hand.	1
The employee's right-hand ring finger was amputated while clearing raw metal stock that was jammed in a lathe.	0
Employee slipped on ice and shattered his left ankle. Employee admitted to hospital for surgery.	1
Employee was climbing on some shelving, lost his balance, and fell on top of equipment.	1
Employee doing routine maintenance of production equipment had a partial amputation of his left ring finger. Employee was installing a heavy-duty magnet in a hopper when he came too close to the side wall. His finger was caught between the magnet and wall, which resulted in an avulsion. Employee was treated at the scene and then transported to the hospital. To stitch his finger, the doctor had to…	0
At approximately 9:45 AM on January 26, 2015, an employee fell on the sidewalk in front of the entrance to the door. The employee was using a walker and fell backwards, striking her head on the sidewalk. The employee was taken to the hospital for treatment and observation.	1
An employee was in a skid steer with a bucket attachment, and was shoveling up cardboard. The operator picked up a load and began backing up; he noticed that a piece of plastic was attached to the bucket. The employee decided to detach the plastic from the bucket. In the process of doing this, the employee stood up without disengaging the controls, placed his right hand on the right front post of…	0
A nurse was backing away from a bed ridden patient and tripped on a portable computer resulting in a fractured vertebrae.	1
On 1/27/15, an employee was operating a horizontal press brake. The employee's finger got caught between the part being bent and a cover plate on the machine, resulting in an amputation.	0
The rig crew was rigging down the work floor on the rig to change out a valve on the well head. The injured employee was standing on the rig platform reaching for the pin and lost his balance. He fell and hit the cellar ring of the well head. He injured his right ribs, right shoulder blade and punctured a lung.	1
Employee opened up a strainer within a processing line that was not de-energized, causing approximately 2000 gallons of TDI to spill out. The employee and two others were sent to the hospital. Two were treated and released, while the employee directly exposed was hospitalized.	1
Worker fell about 42 inches from a scaffold when a scaffold plank broke.	1
On January 27, 2015 at approximately 3:07 pm, employees had placed a casket in a five foot grave. When they lifted the liner to cover the casket, the ground gave out and one employee fell into the grave breaking both his leg (both the tibia and fibula). He was taken to Beaumont Army Medical Center for in-patient hospitalization and surgery to repair his leg.	1
Employee lost a fingertip during preventative maintenance operations of a conveyor belt.	1
An orange harvester was on a 13 foot ladder when he became off balance, fell, and landed on the rim of the metal tub. He suffered a laceration to his liver.	1
On January 27, 2015, an employee's hand was injured when he reached into a piece of equipment to remove a jam, resulting in hospitalization.	1
On or about January 27, 2015, an employee sustained an amputation of the left middle finger, distal to the first joint, while removing a jammed product on the Go-Cup Line.	0
Temporary employee sustained amputation of ring finger while working on wire reel in plant #2 of host company Encore Wire Corp.	1
On or about January 27, 2015, an employee sustained serious amputation injuries after being struck by a pin setter.	1
Employee lost a fingertip in the closing lid of an internal valve when removing the trailer's internal valve.	0
Worker was inspecting a flat roof. The surface of the roof was icy. The worker slipped and fell on the same level, fracturing his tibia and fibula bones directly above the right ankle. He was hospitalized and required surgery.	1
An employee had the left pinky fingertip amputated while setting up material on a lathe.	0
Employee was in yard #1 cutting metal with a 6 ft. cutting torch when sparks from the torch ignited his shirt. He sustained second degree burns to the upper right side of his torso, arm, chest, and a portion of his abdomen.	1
An employee suffered a broken clavicle and a concussion when he collided with another employee while setting up a portion of the downhill ski slope at the Red Tail Finish Line in Beaver Creek, Colorado. Specifically, the employee was working at the bottom of a jump, while another employee pulling a toboggan failed to see him in time and collided with him.	1
An employee welding a cable guide pipe to a tank containing road tar suffered burns to his right side legs, arm, neck, and face when the contents of the tank caught on fire.	1
Employee was operating a drill tap machine. As he was making an adjustment for a new job on the tooling, his hand contacted the rotating spindle shaft. His glove got caught on the shaft, and his hand was entangled. This resulted in amputation to the first knuckle of his left-hand middle finger.	0
On or about January 27, 2015, at 3:45 p.m., an employee was hospitalized for surgeries related to the amputation of the two end phalanges of his index finger and the tip of his thumb on his right hand. He was injured while using a table saw to cut wood. The piece he was cutting kicked back, and the employee's hand fell into the saw blade. Using a table saw was a biweekly task of about an hour at …	0
Employee slipped on ice and broke the left leg.	1
Worker had just picked up a load of chemicals for the supplier and he was removing the wheel chocks from the trucks wheels. He had removed the first set of wheel chocks and moved to the second set. As he pulled them free from the wheels, he tripped over the first set he had pulled. He fell to the ground and landed on the second set of chocks. He broke his hip and possibly injured his back.	1
On 1/27/15, an employee was admitted to the hospital with a fractured skull after falling on ice in the company parking lot.	1
An employee was moving a mold with a crane in the research development pilot cell. While the mold was being transported, the end effectors holding the mold became disengaged, allowing the mold to fall approximately 3 to 4 feet to the floor. The mold struck and crushed both of an employee's ankles.	1
Employee amputated the tip of his left ring finger while cleaning grease from a small print press roller with the equipment running.	1
Employee was about to get on a forklift when he fell and fractured leg.	1
The rail that kept beef intact was broken, causing a side of beef to fall on the floor. A worker went to help move the side of beef, which struck his ankle and injured him.	1
An employee was picking up trash in the turf at a golf course and was bitten by an insect, believed to have been a spider. He was subsequently hospitalized when his finger became inflamed.	1
On January 26, 2015, at approximately 8:06 a.m., at the Tel Hai Retirement Community, the worker sustained a partial amputation. At the time of the incident, workers were using a forklift truck to lift a job box (metal box) onto the upper level. While taking the job box off of the forklift truck, the worker's hand was pinched between the forklift truck and the job box. He was taken to Brandywine …	0
Employee caught his hand in a router.	1
An employee was unwrapping a pallet of cardboard boxes when he stepped back and his left foot was run over by a forklift, requiring surgery.	1
An employee had his left hand crushed while using a crow bar to help set a concrete sewage distribution box.	1
Employee was working on a ladder. He slipped and instinctively grabbed onto a piece of equipment to try and steady himself, causing an avulsion to the left-hand middle and ring fingers. This resulted in hospitalization, and those fingers were amputated.	1
Employee was cutting a piece of PVC pipe on a table saw when his left middle finger suffered a cut by the blade.	1
An employee fell after slipping on ice. She hit her head, resulting in a subdural hematoma.	1
Employee had his left fifth (pinky) fingertip amputated when his hand was pinched between a high-torque wrench and a bolt head.	0
An employee was in the transport office at approximately 3:30 a.m. using a paper cutter and amputated the tip of his left thumb.	0
An employee was changing a forklift battery that was suspended from a hoist. While the employee was moving the hoist, the battery slipped off the hoist hook and fell on the employee's right foot. Three toes on the employee's right foot were amputated.	1
On or about January 28, 2015, an employee sustained crush/amputation injuries to the right hand while removing a jammed part on the OBI Press.	1
Employee was driving an electric pallet jack straight down on a ramp when she lost control and pinned her left leg between the mid-rail and the pallet jack, resulting in a fracture.	1
Employee slipped on ice going to lunch at Building C.	1
Employee fell off an eight and a half foot ladder and broke a shoulder.	1
An employee in Warehouse #1 received a partial amputation of the middle finger of the left hand while working on an extruder machine.	0
An employee lost his balance after stepping onto the top step of a step ladder and fell onto the concrete below. The employee was admitted to the hospital on the evening of January 28, 2015, with unspecified injuries.	1
Employee was cutting a plexi-glass panel using an air pressurized hand-held saw. The head of the saw detached from the body, sending the tool into the back of the employee's left hand. The employee experienced a deep laceration to the back of the left hand, which required surgery and in-patient hospitalization.	1
Worker was hospitalized due to a fractured thumb from using a 6" grinder.	1
Worker injured his left pinky and ring finger when his left hand, which was on the line, was pulled into the main hook lock during the untangling of a crane's lines.	1
Employee fell during the performance of pick-off work at the facility.	1
The employee was at the laydown yard picking up wood poles to load onto a trailer for some work later. While operating the grapple truck, he picked up two wood poles and as he adjusted the poles to fit onto the trailer, the poles fell. One pole fell to the ground. The other pole struck the employee while he was seated on the machine. The pole glanced off his hard hat and hit his left shoulder and…	1
On January 28, 2015, an employee was using an 8-foot A-frame ladder to change out pipe fitting at the Hydro Cracker Unit. The employee fell from the ladder while descending, breaking his lower right leg in the ankle area. Employee was transported by ambulance to Pauls Valley, then transferred to the Norman Regional Hospital where he had surgery to set the bone.	1
Worker was hit on the left forearm by a backhoe's bucket while he was standing in a 3 feet deep trench parallel to another trench approximately 4 feet away. The backhoe was approximately 8 feet away from the injured worker. The dirt in the trench where the backhoe was located gave out and caused the backhoe to swing and hit the employee.	1
Worker fell when exiting a shuttle bus. Worker hit the shuttle stairs and injured lower back and leg. Worker was hospitalized.	1
An employee in the lawn/golf course maintenance department was spreading fertilizer and reached into the hopper to push lime further down the hopper. His gloved hand was caught by the agitator causing a deep cut to his left middle fingertip. The employee was hospitalized and the next day part of his finger was amputated.	1
On or about January 28, 2015, an employee was sent to the hospital when the school bus that he was working under fell off its jack stands and onto the employee crushing his pelvis.	1
An employee was operating a rotary die press in the die cutting department on January 28, 2015. The employee sustained an amputation on the left hand below the first joint of the thumb while cleaning it.	0
At approximately 4:30 PM on January 28, 2015, an employee removing cones in the "closed lane" was struck by a motor vehicle driven by a member of the general public. The employee's left leg sustained a fractured femur and fibula. The employee was transported and admitted to Geisinger Medical Center in Danville, PA.	1
Maintenance employee for Southwestern Plating was working inside a circuit breaker box that was not locked out. A flash fire occurred, burning the employee's arms (upper and lower), face, neck, and torso. The employee was rushed to Memorial Hermann Hospital (Burn Unit) where he is currently hospitalized.	1
Employee was walking into work when she fell breaking her leg in two places. Employee was hospitalized.	1
Employee operating an ELVO omnicutter reached into the machine to clear some debris. Employee severed the tip of the right middle finger halfway through the nail. Bone loss occurred.	0
On January 28, 2015, an employee that was walking through the parking lot slipped on ice and fell due to inclement weather .	1
Employee was moving a 55-gallon barrel of frozen fruit juice off of a pallet and it landed on the instep of his left foot, fracturing his foot and requiring surgery to repair.	1
An employee was walking into the establishment when he slipped on ice on the walkway and dislocated two fingers on his hand.	1
On 1/27/15, the employee was getting a cat out of a carrier with the assistance of another person. The other person was holding the box and she was getting the cat out. The cat bit her hand. After it continued to swell, the employee was admitted on 1/28/15 overnight for IV antibiotics.	1
The injured employee was using an 8-foot step ladder to apply a vinyl window cling decal to the front store window. A second employee was holding the base of the step ladder due to windy conditions. The second employee was unable to prevent the ladder from toppling over as the decal may have acted as a sail. The injured employee fell to the ground and was hospitalized as a result of the following…	1
Employee was operating a wire press machine. Employee stepped away and lost his balance. He braced himself on the machine and his right hand came in contact with the wheel. The employee sustained an amputation of the fingertip flesh and fingernail on his right-hand middle finger. No bone was amputated.	0
A wall form fell on a worker while constructing an elevator shaft.	1
Employee was wiping off the plate while the machine was running. The rag got caught in the machine pulling the employee's hand into the machine and catching it between the print cylinder and the anologix cylinder. The right 4th and 5th fingertips were amputated.	0
Employee was exposed to chlorine gas while performing a line break. He was hospitalized overnight.	1
Employee was stacking milk crates in a cooler when the crates became unstable. He tripped, hit his head on shelving, and injured his back from the fall to the floor.	1
Employee was walking out front entrance of retail store when he slipped on a patch of ice and injured his ankle. Afterwards, he was hospitalized.	1
A truck driver fell off the truck bed and sustained severe head injuries.	1
An employee fell through an opening 15 feet to the ground. The employee broke the left hip, ribs, a tibia, and sustained damage to the spleen. The employee was admitted to the hospital and underwent surgery.	1
Employee was painting the interior space on a 6000-gallon water tank. He was wearing a fresh air respirator; the compressor was outside with a line that ran into the confined space through an access point on top. The tank attendant didn't get a response so 911 was called and entry was restricted until the air was confirmed clear. By the time the all clear was issued, firefighters arrived and perf…	1
Worker was working off a 6 ft scaffold that had been erected the day before. He adjusted the scaffold so he could pour concrete and fell. He was admitted to the hospital.	1
An employee tripped over the doorway coaming and fell to the same-level surface. Employee suffered serious injures, including broken bones.	1
A scaffold board was removed to load mortar onto the scaffold. As the scaffold board was placed back into position, an adjacent scaffold board fell from the third tier, striking an employee in the head. The injured employee was on the ground loading custom bricks into a bucket. He was taken to the hospital and admitted.	1
Employee was working on the bed of a bucket truck approximately 5-ft high. He was tightening a bolt on the truck with a wrench; the wrench slipped, causing him to lose his balance. He fell off the truck and hit his head. He was taken to St. Francis Hospital. He was in the emergency room and then transferred to the intensive care unit.	1
On or about February 29, 2015, an employee sustained three broken fingers while lowering a bag filled with ore (manganese) material over a hand rail using a manifold and a rope. Employee's pinky finger was later amputated.	0
Four employees were cutting an opening in a concrete wall for a door. The wall fell outward onto another employee, striking his back and pelvis area. His injuries required hospitalization.	1
Employee had just finished unloading a truck into the paving machine. He had his hand on the gate of the truck. The truck operator latched the gate from the cab, crushing the pinky finger on the employee's right hand.	0
Employee was cutting an avocado when the knife slipped and cutoff the tip of the left ring finger.	0
An employee on an electric rider pallet jack struck a concrete column and crushed his foot between the pallet jack and the column. At least one toe was amputated and he was hospitalized overnight.	1
An employee fell from the second story of a residential home and was injured as a result of the incident.	1
Worker was burned on her rear shoulder and back when a pressurized hot water hose broke off of a laundry machine.	1
Employee was cutting a hose with a X-Acto knife when he cut his left hand requiring five to seven stitches.	1
An employee fell through a skylight while checking for ice on the roof of the building.	1
An employee was sweeping the facility when a stack of pallets fell and broke the employee's ankle.	1
On or about January 29, 2015, an employee had his hand pulled into a saw.	1
On January 29, 2015, an employee driving a pallet jack over a dock plate fell to the ground.	1
Employee used his hands to straighten and pull boards toward himself in the trough of the trim saw. His finger was caught between two boards coming down the chains, amputating the top of the ring finger of his left hand. He lost flesh and the bone will be cut off.	0
Worker was injured when he fell out of the back of a pick-up truck. The truck was parked and not moving; the employee tripped over the wheel well. He broke his collar bone and some ribs.	1
Employee was cleaning out a pre-breaker feed and reached into a rotating auger to remove debris. The auger caught his right index finger. This caused a laceration and an amputation to the tip of his right index finger's first knuckle.	0
Employee was standing underneath a bridge under construction when a 2x4 piece of lumber fell off the bridge and struck him in the shoulder. He was hospitalized as a result.	1
Employee cut the tip of his left thumb off with regular scissors while dressing a window at the NorthStar Mall location.	0
An employee was injured on his right shoulder, arm, and hand by hot water while cleaning a hopper. Based on his condition, he was sent to the clinic then further referred to the hospital.	1
On or about 1/29/2015, two employees were riding in the back of a forklift. One of the employees jumped and was caught by the back of the forklift on his right ankle. The employee was hospitalized and had surgery.	1
On or about January 29, 2015, an employee was hospitalized for a finger amputation after an injury was sustained while working on/near racking used to stage lumber.	1
On January 29, 2015, an employee slipped and fell on a concrete sidewalk due to inclement weather and icy conditions.	1
An employee was checking on some kids who were on the property up on the hill. When he was coming down the hill, he slipped and twisted his ankle. He was hospitalized for surgery.	1
On January 29, 2015, an employee slipped and fell on ice in a parking lot due to inclement weather.	1
A worker was cleaning a mold. After finishing one side he started to go to the other side when the metal grating moved/shifted. His foot became unbalanced, causing him to slip and fall. His left hand got caught in the clamp or a piece of the machinery, which cut him.	1
An employee using a miter saw at a customer's house cut off the tip of his finger.	1
An employee was at a Travel Centers of America truck stop. The employee was walking in the parking lot and slipped on the ice. The employee fell and hit their head causing a skull fracture. The employee was admitted to and hospitalized at OSU Medical Center.	1
Employee experienced an amputation to the right thumb when exposed to an unguarded pulley.	0
Employee was opening a curtain on a curtainside trailer. He was pulling two curtains at a time when one of the buckles tore away from the curtain, causing the employee to lose his balance. The employee fell and struck his head on the concrete ground.	1
On January 29, 2015, an employee slipped and fell on an icy driveway.	1
An employee was struck by a motor vehicle while crossing the street to return to his vehicle.	1
On 1/29/15, an employee amputated the tip of the right middle finger. The load on a forklift struck the load on a cart the employee was holding, which pinched the employee's finger between the cart and the load.	0
Employee's 3rd finger on his right hand was amputated on January 29, 2015, due to a work related injury which occurred on January 9, 2015. The injury occurred during the repair of an 8 foot mower deck.	0
An injured employee was hospitalized for surgery following a workplace accident. The employee was found adjacent to his PIV with crushing injuries to his left foot/ankle.	1
On or about 01/30/2015, an employee amputated his finger while cutting lumber with a power tool. The lumber was covered with ice; when the blade struck the lumber and ice, it kicked backed and cut the tip of the employee's left thumb.	1
Worker was using a portable handsaw to cut lumber when the saw jumped to the one side where the worker's left, gloved hand was holding the lumber. The blade caught the worker's glove pulling it toward the blade and the worker lost the tip of his left thumb.	1
An employee was operating a lathe in the packing maintenance shop. The employee was using emery cloth to buff a shaft when the employee's gloved right hand was pulled into the lathe. The employee fractured the right wrist and three fingers, requiring an overnight inpatient hospitalization and surgery at UNMC hospital in Omaha, Nebraska.	1
An employee, who was walking down the jet bridge, fell and injured her right shoulder, requiring surgery. The jet bridge was slippery from inclement weather.	1
An employee got his finger caught between a pallet and a platform, while a forklift operator was lowering the pallet down onto the platform. Employee suffered an amputation.	0
Employee fell approximately 16 feet through the rafters of an apartment complex. He had been loading roof with roofing material and was coming down at the time. He injured his ankle and tibia. Employee was hospitalized for surgery to repair the break.	1
Employee fell on hard-packed snow and fractured her wrist. The employee was kept overnight in the hospital for surgery.	1
Pipeline was being cleaned using a pig. The pig shot out of the pipeline and struck the employee, causing injuries to the lower part of his body.	1
Two employees were trying to reset a chain on a sprocket that raises and lowers oven doors. The injured employee's finger was caught between the chain and the sprocket. He amputated the distal portion of his ring finger on his right hand.	0
Lopatcong Police reported a man fell off a ladder, was treated at scene, and transported to St. Lukes Warren Campus.	1
Employee attempting to correct a fault on the canning machine labeler fell when the guard bracket she was standing on came loose. She was about 3.5 feet from the floor and broke her elbow.	1
An employee was walking toward a conex storage system and slipped, popping his kneecap out.	1
The injured employee was working on the spreader applying dry fertilizer to the field. He was performing maintenance. He went up the ladder/staircase to the operator's cab to get the owner's manual. He lost his balance and fell to the ground. He was then hospitalized.	1
While using a sanitary grease pump, employee's left-hand middle finger got caught in the pump. The first index of the employee's finger was amputated.	1
An employee was polishing a spindle on a lathe using an emery cloth. A keyway slot on the shaft caught his right index finger, resulting in an amputation of the finger. There was no bone loss.	0
On January 30, 2015, at approximately 8:30pm, three 70 inch diameter rolls, weighing 350-380 lbs. each, fell towards an employee and pinned him against a wall resulting in a fractured hip and foot.	1
On or about January 30, 2015, an employee suffered an amputation of three fingertips while operating a rolling mill machine.	1
The employee was performing repair and maintenance on the damper unit. The unit door was held by another employee. When the door was released due to the strong negative air pressure the door slammed onto the second employee's hand causing the amputation of his right ring and middle fingertips.	0
An employee came out of the maintenance shop into a parking area and slipped on some ice. He fell backwards and hit his head.	1
Employee was cleaning conveyor belt, when her finger got caught between the belt mesh and drive sprocket. She received a crush injury to her index finger, between the first and middle knuckles.	0
An postal service employee slipped on ice while delivering mail. The employee suffered a broken leg and was admitted to the hospital overnight.	1
On 1/30/2015, an employee fell on ice and received an elbow injury. At the time of the incident, the employee was checking "exit door" access and egress. The employee fell and shattered his right elbow. The employee was taken to the hospital. The employee received surgery on 01/31/2015.	1
Employee fell and received lacerations to the ear and cheek while attempting to place a temporary cap over a well-water casing. The well casing is at ground level.	1
An employee was hospitalized after he got his hand caught between the conveyor belt and the T-Plate.	1
An employee using an air-powered winch to pull a trailer from the wash bay severed/amputated the middle and index finger of her right hand.	1
Employee was assisting a customer and was asked to cut a piece of wood. The employee used a miter box saw and lacerated his pinky and ring finger. Employee was hospitalized on 1/30/2015.	1
Worker was pulling a strap-on tarp on a flatbed truck when the bungee cord snapped. The momentum caused the worker to fall from the truck. The worker was injured and hospitalized.	1
An employee slipped and fell through a ladder hole to the next lower level while performing lashing on the upper deck.	1
Employee hospitalized with broken ankle after a large part fell on his leg.	1
Worker amputated his thumb from the knuckle to the tip with a large knife while filleting a fish.	1
Worker was hospitalized when the PIV he was operating slipped on wet service. The worker stuck a leg out, crushing the foot between a building beam (or structural member) and the PIV.	1
Employee struck by Air Train.	1
The employee placed hand into an extruder machine while trying to feed film into the machine and came into contact with the metal auger in the machine severing three fingers on the right hand.	1
Worker was attending a training. When it ended, she was assigned to remove the decorations. She stood on a chair, fell, and fractured her tibia. She was taken to the emergency room where she was admitted for surgery.	1
An employee was hospitalized after suffering a broken ankle from slipping on ice in the parking lot.	1
An employee picking mushrooms on the second level of the mushroom house fell through an opening on the walking surface and landed on the lower level breaking her leg.	1
Employee was working on a platform ladder, sorting labels on milk jugs and putting them away for inventory. The employee turned to descend the ladder and missed a step. The employee fell approximately 6 feet.	1
An employee had just finished delivering a package and was walking down a set of carpeted stairs when the employee tripped. The employee fell down about 4 to 5 stairs and landed on the ankle, fracturing a bone in the lower leg; employee required surgery and a hospital admittance.	1
On 1/31/15, an employee amputated the tip of the left middle finger in a Garrido paper sheeting machine while removing a paper jam. The employee's finger was caught between a metal pusher attached to a belt and the machine itself, removing about 1/2" of the employees left middle finger.	0
An employee operating a pendant-controlled overhead crane was injured when they were moving banded strips of steel to place them into storage. Some of the steel was dropped and the employee received a leg injury.	1
A young employee returning from a break was struck by a pick-up style truck in the parking lot of the store. Employee suffered compound fracture of his left tibia. Employee was rushed to Aria Hospital/Torresdale Campus and later to Children's Hospital of Pennsylvania for an emergency surgery.	1
Employee fell approximately 10 feet from a scissor lift. Employee slipped out between the rails, resulting in two broken ankles.	1
An employee was thrown from a fork truck when it tipped over as it was going up a ramp.	1
An employee was hospitalized overnight after being struck in the mouth by a hand-held power angle drill. The accident occurred at the job site at approximately 8:00 a.m. on 01/31/15. The employee sustained massive lacerations to his cheek and jaw and broke two teeth.	1
On January 31, an employee fell off an A-frame ladder while carrying a box weighing about 30 pounds. The employee fell about 3 feet to the ground below and had a loss of consciousness.	1
Worker tripped over a box while walking backwards.	1
Employee broke his leg falling through a platform.	1
An employee fell at a loading dock and suffered a broken leg.	1
On February 1, 2015, worker cut tip of finger, resulting in an amputation.	0
An employee slipped on ice when walking to the employee parking lot, injuring an ankle and resulting in hospitalization.	1
Employee was hospitalized after a cleaning hose came loose from the clean-in-place system. The employee was sprayed in the face with cleaning solution. He was treated in a local ER and then transferred and admitted to Wellstar Cobb.	1
Employee engaged in housekeeping operations slipped on a wet floor. Employee fell on his back and struck a curb. The employee was admitted to the hospital.	1
The employee was setting precast tilt wall panels. The bottom of a panel slid out of place when the angle bar used to hold the panels in place broke. The employee's finger was pinched between the panel and the pin used to set the distance between the panels.	1
Employee lifted the seat of a golf cart to see why it did not start. He jiggled some wires and when he pressed on a belt, the belt started to turn. The tip of his middle finger got caught between the turning belt and pulley, which amputated the tip of his finger down to the first knuckle.	0
An employee fell from the salt spreader of his plow truck and broke four ribs, one of which punctured a lung.	1
The employee was injured while setting a piece of cast stone. His hand got pinched between two pieces of stone.	0
The employee was performing maintenance on a piece of machinery next to a bag machine where film was being pulled. The bag machine started malfunctioning. The employee began to re-route the film on the bag machine while the equipment was energized. The employee got his left hand caught in the rollers of the bag machine, which pulled his hand into the gears and belt.	0
Employee was hospitalized after he fell 10 to 11 feet from the top of an 11-foot ladder.	1
Employee had left foot caught between the steps in the escalator, resulting in a laceration to the foot.	1
An employee was moving a load with a crane onto the forks of a Big Joe-powered industrial vehicle. After the load was on the forks and the sling around the load was removed, the hoist hook was not raised before the load was moved. When the Big Joe was moved forward, the hoist hook came over the mast of the load and swung and struck the employee in the face. The employee then fell backwards to the…	1
The injured employee had his left hand on a forklift, signaling to the operator to lower the forks due to an unbalanced situation with a parts catcher screen assembly. In the process of lowering the forks the screen assembly shifted smashing the tip of the employees index finger on his left hand between the bonnet of the manual valve of the screen assembly and the forks.	1
Employee climbing down a ladder missed the last step and fell, breaking two ribs. Employee was taken to the emergency room and was hospitalized.	1
At approximately 4:30 a.m., an employee was changing a carbon monoxide cylinder. The employee fainted, fell, and fractured his nose. He was transported to Saint Elizabeth Hospital in Beaumont, TX; due to the elevated amount of carbon monoxide in his blood, he was then transferred to the Memorial Herman Hospital and admitted at 11:30.	1
An employee was cleaning out the chute at a work station called the hub cutter. While cleaning out the chute, a wheel rolled down from another work station and pressed against the back of the employee's leg, causing second and third degree burns to the calf.	1
An employee walking in the parking lot, slipped on snow/ice and fell injuring his hip.	1
On 2/2/15, an employee was struck by a plow truck while filling a tanker truck with propane.	1
Employee was delivering mail on foot when he was hit by a vehicle while crossing the street.	1
A worker was exposed to a struck-by hazard during the unloading of PVC pipes. A forklift unloading pipes on one side of the truck accidentally caught pipes on the other side, causing them to tip and fall on a worker standing on the opposite side of the truck. The worker received severe bruising to his hands/forearms and was hit in the head.	1
An employee slipped on the floor and struck an electrical box while cleaning at the end of his shift. The employee sustained three broken ribs and a collapsed, bleeding lung.	1
On 2-2-2015 at about 8:30 a.m., the injured employee was driving a baggage tractor, towing four empty dollies. A forklift was being driven forward with cargo; the operator could not see the travel path and collided with the tractor. The injured employee experienced internal injuries to the stomach from impact with the tractor wheel. The employee was taken to the hospital and is in stable conditio…	1
Employee fell from a deck at a height of approximately 8 feet and broke an ankle.	1
Employee, who was wearing gloves, was pulling rope. The rope wrapped around the employee's finger, resulting in an amputation of the left index fingertip.	1
An employee fell from a three-step, step-ladder while installing a panel. The employee fell to the ground and broke the right arm. Surgery was completed on February 3, 2015.	1
Employee walking outside in the facility's parking lot slipped on ice and suffered a head injury.	1
An employee was repairing a forklift step using a vise. The employee tried to bend the step back into shape by pushing up on the step and injured his lower back.	1
Employee hospitalized for ankle injury after slipping and falling off of a ladder.	1
Employee was struck by an excavator while compacting soil with a Wacker Packer vibratory plate. The employee's ankle was dislocated. He was admitted to the hospital and underwent surgery.	1
An employee fell approximately 22 feet from a scaffold while fixing a broken piece of glass on a third-story apartment.	1
Employee was operating a custom bending press break machine. He was bending a small metal part, which kept slipping out of place. The employee tried to hold it in place with his finger while operating the press with his foot to bend the metal. The metal slipped, and the press came down on his left index finger instead of the metal part, smashing and amputating it just proximal to the fingernail b…	0
On February 2, 2015, an employee was hospitalized due to a slip/fall accident, which occurred in the parking lot of the worksite.	1
Finger cut accident.	1
Employee was checking parking lots and putting down salt to prevent slips and falls. He pulled up to the front door to go inside for something. He stepped out of the truck, took a step or two, and slipped on ice, falling and landing on his hip and lower back.	1
A worker amputated two fingertips while operating a hydraulic press.	1
Employee was standing on an elevated rail with his back to laundry bags traveling on a conveyor system. A laundry bag struck the employee, knocking him into a commercial iron, which burned his left arm from his elbow to his hand.	1
Employee was lifting a box about 10 lbs. and her arm went numb.	1
On 2/2/15, an employee suffered a broken finger and crushed hand requiring hospitalization while cutting a steel support for a silencer.	1
An employee fell from a 32 inch table while engaged in welding operations and was hospitalized.	1
An employee was using a glue gun and felt an electric shock. The employee fell on the floor hitting his head. He was hospitalized due to possible head concussion.	1
On or about February 3, 2015 at approximately 4:15 p.m., an employee was performing set-up on a cold heading machine and while jogging the machine over, he reached into the machine while simultaneously stepping on the brake, causing his fingers to be caught in-between the punch and the die on the machine. The employee suffered two fractured fingers and a finger tip amputation.	0
Worker lost the tip of her pinky finger in a feeder machine while pushing prepackaged food (macaroni and cheese) forward.	0
An employee was cutting Plexiglass with a circular saw when the saw slipped out of his control and amputated the first digit of two fingers.	0
Carteret Police called and notified office that a truck tipped over and hit a cell tower.	1
Employee was bitten by bed bugs while providing care at a patient's home. The employee had an allergic reaction to the bites and was hospitalized for treatment.	1
On February 3, 2015, an employee's index finger (right) was crushed while clearing a jam within a bottle washing machine.	1
An employee was walking behind a ditch witch, digging a ditch for underground fiber optic lines. The equipment hit a rut in the ground and fell to the side, trapping the employee's right hand between the controls and a tree. The right thumb was severely cut and was barely hanging on by two pieces of flesh. The employee was transported and admitted to Grady hospital.	1
An employee slipped on ice and fell in the parking lot. She was hospitalized for a broken hip.	1
Employee was struck in the face by a handheld, gas-powered saw he was using.	1
During an operation in Odessa, Texas an agent received a gun shot wound to his right foot.	1
A worker was cleaning the lint cleaner before the machine came to a complete stop. The worker's glove was caught on the saw pulling her right hand into the machine.	1
While removing a bar that was stuck under the pusher system, an employee's finger was caught under a conveyer belt and pulled under the bar guide, resulting in an amputation to the left pinky finger.	0
An employee with a heart condition was hospitalized after shoveling snow.	1
Worker climbed a mobile ladder-platform; he then climbed over the ladder-platform guardrails onto a chain-driven paddle conveyor. He was trying to reach a gasket on a pipe feeding the conveyor. He was wearing a hard hat, but was not wearing personal fall-arrest equipment. As he tried to reach for the pipe gasket, he lost his balance and fell more than 11 feet to the concrete floor below, landing …	1
An employee slipped on ice in the parking lot while walking from his car to report for work in the morning. He sustained a fractured left ankle and was admitted to the hospital.	1
An employee in Store 035 at 510 Fairview Road, Woodlyn, PA 19094, was injured when his left arm was caught in a trash compactor.	1
The employee started operating a forklift when the throttle became stuck. The employee then jumped from the forklift and got his foot pinned between the forklift and another piece of equipment.	1
Employee was going down stairs that had snow on them to check movement underneath the grain silos. He slipped down the stairs or fell forward and hit his head on the concrete floor.	1
At approximately 8 PM, 2/3/2015, a worker was struck by a hand-hole cover, sustaining unspecified injuries to the head/face. He was part of an Underground Trouble team assigned to investigate a manhole explosion/no power condition. The initial report is that he was in the process of tapping the cover with a hammer to loosen it when the cover was blown up into his head/face.	1
A worker was lifting a 42-pound part onto a shelf at chest height. The part fell onto his right-hand fifth digit and partially severed it at approximately the location of the cuticle.	1
Employee was walking in the very center of 10-feet tall racking on plywood and then stepped down to the next level on a piece of plywood that had no center support. It collapsed and he fell 6 feet to the next level. He was disassembling the racking system just before he fell	1
An oxy-fuel cutter caught his lower right pant leg on fire on 1/31/15 resulting in third degree burns on his right leg from the ankle to the knee. The worker was hospitalized on 2/3/15 for treatment of the burn injuries.	1
Employee received a splinter from the ladder while climbing out of the elevator pit.	1
Employee was manually loading a piece of pipe onto a trailer. The pipe shifted and cut off the tip of the employee's right middle finger.	0
Employee using a sledge hammer to straighten a piece of metal had his grip on the hammer slip. The handle of the hammer then came back and struck his jaw, breaking his jaw and knocking out several teeth.	1
Employee slipped on ice in the parking lot next to her personal car. She suffered a fractured hip and discomfort in her left side.	1
An employee's finger was caught between the top and bottom of the top drive track causing an acute traumatic amputation of the left distal index finger.	0
Employee was caught between a backing 18 wheeler and the truck dock.	1
While using a powered roller to form a piece of metal, the employee's glove caught on a piece of metal, pulling his hand into the roller. Employee suffered an amputation of the left-hand pointer finger up to the second knuckle and damage to the left-hand thumb, which was stitched back together.	0
Employee was replacing the panel on a Case 650K dozer. The panel slipped and the employee's hand made contact with the fan, resulting in a major laceration and bone crushing. Employee was admitted to the hospital and underwent hand surgery with a hand specialist.	1
An employee was walking in a parking lot and turned quickly to see a salt/sanding truck coming through the lot and slipped on ice. The incident occurred at approximately 10:55 PM as the employee was walking to her car.	1
Employee was driving a standard roll-off truck for picking up containers of spent material from various metalworking companies in the area. He was on-site to pick up a metal box type container from a customer. The employee hooked the truck's wire rope cable and winch up to the box and engaged the winch briefly. The box was moved close to the bed of the truck and raised a few inches off the ground…	1
Employee was lifted up on the forks of a forklift and fell 14 feet to the ground below striking his head. Employee was hospitalized.	1
An employee leaving the work place, slipped and fell on the pavement breaking a hip.	1
Employee was hospitalized as a result of a fall from approximately 19 feet when a scaffold brace failed and the scaffold collapsed.	1
A maintenance employee who was clearing snow fell while walking across the driveway. The employee struck his/her head, requiring an in-patient hospitalization.	1
Employee partially amputated the left tip of his pinky and 1/3 of his ring finger on the left hand while setting up a Flexographic Printer.	1
An employee was hospitalized from injuries he received when he fell off of a ladder. The employee put an aluminum ladder in the bed of his truck and leaned it against a power line to cut a telephone line. The employee fell on the concrete area below.	1
An employee had just finished unloading a shipment of cardboard boxes. The cardboard boxes were on pallets; the individual pallets and stacks of cardboard boxes were secured with banding straps. The employee grabbed and pulled on a banding strap on one of the pallets to try and straighten the pallet by a few inches to align with the other pallets. When the employee pulled on the banding strap, th…	1
A metal plate fell off of a forklift and hit an employee standing in the area, injuring the employee's foot.	1
Employees were installing a pump at the facility. During the process, the pump shifted and caught one of the employees fingers, smashing it against the pedestal wall of the pump. Employee was transported to the Memorial Herman Hospital where they determined that the finger had a fracture.	1
Employee was exiting work vehicle and caught finger in driver-side door, resulting in the amputation of the employee's right middle fingertip.	0
A maintenance employee slipped on ice while applying salt to ice on the ground in the fenced-in yard of the facility. He slipped and broke his left fibula and dislocated his left ankle.	1
The employee was working in the bakery pulling a stock cart when the cart caught her in the heel and knocked her shoe off. The employee tripped over the shoe, causing her to fall on her left hip.	1
Employee was loading boxes onto a conveyor belt when his glove got caught in the belt. As a result, the employee lost the tip of his left index finger. The worker was taken to a nearby clinic and was then transported to a Reconstructive Orthopedic Center located at 1200 Binz St. Houston, TX 77004.	1
Employee was loading the cargo hold and started to close the cargo door. The door snapped back and caught his finger, amputating his right index finger at the first digit.	0
An employee fell 12 feet to the ground from the top of the top wagon, resulting in a broken left elbow. He was admitted to the hospital for surgery.	1
Employees were making a connection when tubing fell striking the employee in the lower face.	1
Employee inhaled paint fumes and was taken to the hospital.	1
Employee was leaving a private residence where she had provided home health care and slipped on a snow-covered handicap ramp. Employee was transported to the Hospital of Central Connecticut New Britain Campus where she was admitted and treated for a fractured left ankle.	1
An employee working off site at a health fair slipped and fell on the ice in the parking lot. The employee broke the right fibula, leading to an in-patient hospitalization and surgical treatment.	1
An employee's left thumb was cut deeply while operating a meat band saw.	1
At approximately 3:45 PM on 3/4/15, an employee was operating a pneumatic assembly fixture with two handed controls. The fixture's drive cylinder pinched off the tip of his left ring finger. The cylinder pulled off half the employee's fingernail and tissue, leaving the bone.	0
On 2/4/15, an employee was standing on a pallet moving stock and tripped, resulting in a broken hip.	1
An employee was inspecting an out-of-service water pipe. The pipe had accumulated high alkaline water. The employee received chemical burns to the feet, ankles, and calves.	1
On February 4, 2015, at approximately 11:15 a.m., an employee working on an upper level of a new medical center construction at 505 Baxter Parkway in Social Circle, Georgia, descended a caged ladder to get something to eat. The employee fell an estimated 10 or 12 feet to a lower level, suffering a fractured L-1 vertebrae, and was airlifted to the Gwinnett Medical Center in Lawrenceville, Georgia,…	1
Employee was carrying tar paper on the roof when he slipped on the roof's wet surface and fell from a two-story house, fracturing his lower back.	1
An employee was cutting a branch from a tree using a chain saw. The branch fell striking the employee in the chest and knocking him to the ground injuring his back and chest.	1
Worker was walking out from the building and was struck on the head by a falling piece of metal that was removed from an upper level window. Worker was taken to Methodist Hospital at 6565 Fanning St. in Houston, Texas, where personnel stitched his head.	1
Employee was sitting at the kitchen table of a customer's house filling out paperwork when the chair broke underneath him. The employee fell and hit his neck, suffering a herniated disk in his neck that will require surgery.	1
An employee missed the step while exiting the ambulance and fell from the ambulance rear door, striking his head.	1
Employee was injured in a motor vehicle accident while traveling from his office to another location for a meeting. Employee suffered head injuries in the accident and was transported to the emergency room and admitted for continued treatment.	1
Employee was cutting chicken at his work station on the deboning line. The chicken slipped to the floor, and the employee reached to pick it up with knife still in hand. The employee punctured his eye with the knife while picking the chicken up toward himself and required hospitalization.	1
On 2/4/15, worker was operating a Trumf press brake when the punch came down on his fingers while he was setting the press up to operate. Specifically, the worker was placing a polyurethane cover over the die so that the part to be processed would not be damaged. The worker stepped forward on the foot pedal, which activated the press and injured multiple fingers. The worker was hospitalized follo…	1
The employee was unloading a flatbed semi trailer. The forklift operator was removing material from the trailer. The material began shifting on the forks, and the employee moved to avoid being struck. The employee lost his footing and fell off of the trailer, fracturing his pelvis.	1
Employee was offloading a structural beam in a laydown yard. When the beam was lowered, it rotated, and the employee's hand was caught between the cribbing and bracing. As a result, the employee broke his third, fourth, and fifth fingers (metacarpals). The employee was hospitalized later that day.	1
An employee fell approximately 12 feet from the top of a DOT water tank at the Naval Shipyard on February 2, 2015. The employee had been filling the tank with waste water from a naval vessel. They had just completed the job when it started to rain. The supervisor or team leader asked the victim to climb up and close the top hatch. The victim fell off, landed head first on the asphalt, and require…	1
Employee lost a fingertip when an internal pipe valve was activated. The employee bumped the emergency shut off with his body and the valve shut on his finger.	0
The employee was using a miter saw to cut pieces of aluminum that were to be assembled into prototypes for the organization. His thumb was jerked into the saw and was cut.	0
An employee unstrapping unit #6 on top of his truck slipped on ice and fell approximately 8 feet, fracturing his elbow.	1
Employee cut off tip of left thumb while preparing arts and crafts materials using a paper cutter.	0
An employee was taking the bolts out of an 8-inch flange when the 40 lb. flange fell 1 inch onto his left pointer finger, resulting in a laceration. The finger had to be amputated at the knuckle at York Hospital.	0
Employee was operating a roll mill swedger. He was pushing on a slide bar when he placed his right hand on the moving equipment, severely crushing his middle finger. He was taken to the hospital where the tip of his right middle finger was amputated at the first joint.	0
An employee was injured by a utility knife. He was cutting banding on a wood bundle when the knife slipped, and he cut his left forearm.	1
An employee was kept overnight at the hospital for treatment of exposure to 10% nitric oxide that began to leak from a #49 cylinder at the roller table.	1
An employee was installing an underground piping fitting connection with mechanical equipment and received a severe injury when caught between the mechanical fitting equipment and the trench shoring.	1
On February 5, 2015 an employee working at the Genesis Community Center tripped over a curb in the parking lot suffering a dislocated shoulder. The employee was hospitalized due to the severity of the injury.	1
An employee severed a finger while working at the lathe machine.	1
An employee was tightening a bolt on a 16" pipe flange located 6" off the floor with a 3/4" ratchet wrench. The wrench broke, causing the employee to fall backwards and hit the ground. Upon falling to the ground, the employee's leg was fractured.	1
Employee's finger was amputated when caught in spot welder.	0
An employee #1 operating a picker was struck by the load of a second picker, resulting in multiple leg fractures to employee #1.	1
Employee fell from ladder while painting.	1
Employer reports hospitalization due to an employee tripping on an area rug that was not secured to the floor at Disney Hollywood Studios-Tower of Terror.	1
A federal prison inmate was cleaning the floor with compressed air when the inmate tripped on a metal frame and fell resulting in a broken right forearm. The inmate was admitted to the hospital.	1
An employee at a remote Marathon Oil jobsite was pressure testing pipe when he was struck-by 9500psi of water when bolts broke on the flange connecting two pipes causing the high pressure water to strike the employee and one other sub-contractor's employee who were standing approximately 15 feet away.	1
An employee fell from a beam he was standing on, down to a catwalk below, when he was removing rust from another beam. The employee sustained neck and back injuries.	1
Employee was taking papers out to a truck driver. She left the office through the south office door. Walking to the truck, she slipped on ice in the parking lot and fell. She landed on her left hip, striking the ground. She injured her left hip and possibly her back. She was transported to Mercy Hospital in Springfield, Missouri, where she was admitted.	1
An employee suffered an amputation of the tip of his right ring finger while adjusting the platen on the 7202 printing press.	0
An employee passed out and was found unconscious. The employee regained consciousness and was found to have a gash near the right temple. Blood was observed on a parts cart and the floor where the employee was first found. EMS responded and took the employee to Doctor's West Hospital. A cat scan was performed and the employee was found to have minor internal brain bleeding. The employee was taken…	1
Incident occurred right outside the test bay in the Conroe Facility. Employees were working on a pump unit skid simultaneously. The lead man and assembly technician were working on the control panel. The injured employee was laying on the left side between the radiator housing assembly and the fan belt assembly. Injured employee reached up to grab and hold the wrench (to "hold backstop") at the s…	0
An employee fractured his hip when he was walking across a pad to the chicken coops and slipped on ice beneath snow and fell. He was admitted to the hospital and may need surgery.	1
An employee was troubleshooting the installation of a tool (XT1000 - used in wafer semi conductor manufacture) when a door would not open. The employee tried to manipulate the door resulting in a right thumb tip amputation.	0
Employee stepped on something (possibly a plastic cap used for shipping) and fell on her hip. She was admitted to Capital Region in Jefferson City, Missouri with a broken hip.	1
On 2/5/15 an employee acting as part of a rapid response healthcare team was transferring a patient from the inpatient bed to a cart when the employee incurred a back strain. The employee was admitted and hospitalized for 3 days.	1
An employee was climbing off a trailer using the trailer ladder when he lost his grip and fell 8 to 10 feet. He broke his left leg, left ankle, and right knee in the fall.	1
A worker had both hands amputated by a rotating auger while cleaning Mixer 1, in Tunnel 1, on the raw production side of the plant.	1
Employee was attempting to pull a ladder out of a manhole at a sewer lift station. The manhole hatch cover fell on the employee and knocked him down the hole. Employee fell approximately 20 feet to the ground below.	1
An employee was working on the center mac of the radial truck curing machine when he sustained 3rd degree burns to approximately 11 to 14% of the left side of his body.	1
Employee noticed that the cargo door of his assigned Long Life Vehicle snapped while unloading mail. He placed flat tubs (plastic containers that are used to carry mail) under the broken cargo door to hold the door up as he was unloading mail when he either hit the tub or the tub flipped out, causing the door to fall on his right hand. He severed his middle fingertip.	0
On or about February 5, 2015, an employee fell approximately 12 feet from an elevator pit ladder. The employee fractured his left leg and injured his back and right ankle.	1
Employee was lowering trash from the edge of the flat roof he was working on. He fell 11 feet 8 inches when the soffit he was standing on collapsed. He broke ribs, shattered an elbow, and cracked his pelvis.	1
A helper began raising the powered dock plate. While the dock plate was in motion, the injured employee walked onto it and shut the trailer door. He slipped, and got his legs stuck between the dock plate and the back of trailer. While he pulled up on the plate to get if off his legs, he told the helper to pull the truck out to free him. When the truck was pulled forward, the plate snapped downwar…	1
Electrician working at a client site tripped on an electrical cord and hit his head. Employee was admitted to the hospital due to brain hemorrhaging.	1
An employee received an amputation to the left middle finger while using the patty machine within the meat department.	0
Employee slipped on ice in the parking garage and fell injuring a leg.	1
Employee discharged a nail gun. A nail became lodged in the left lower leg, requiring surgery to remove.	1
Employee crushed finger while making gowns on machine #25. Glue had gotten on the material and the employee was sprinkling powder onto the glue. One finger was crushed and others were cut.	1
A home healthcare/personal care attendant was taking out the trash and tripped and fell due to an uneven driveway resulting in fractures that required hospitalization.	1
Employee was walking to work when he slipped on ice bruising his right hip.	1
An employee was working on an offshore barge and fell while trying to connect a hook to a lowered boom of a crane. The employee braced his fall with his hands, fracturing his right wrist. The employee was taken to the hospital by helicopter to receive treatment. A cast was placed on the employee's right wrist and he was kept overnight for observation.	1
On or about February 6, 2015 at 12:00pm, an employee's finger was caught in between two collars on a pipe while assisting in the lay down of 3 1/2" tubing coming out of the oil head.	0
At the end of her shift, the worker slipped on a patch of ice in the driveway. She fell, broke her ankle, and was hospitalized.	1
An employee was moving the forks of a forklift closer together, slightly raising the fork. He slipped as he began to push the fork, pinching the tip of his right middle finger between the fork and the forklift mast.	0
An employee slipped on ice, resulting in a broken hip.	1
Employee slipped on an icy surface and fell.	1
Employee dislocated his right ankle while stepping off of a rail car. Employee was sent to the hospital where they admitted him because his ankle kept popping out of place after they set it. They had to perform surgery on the ankle.	1
A maintenance employee suffered an injury to the right hand during maintenance operations of a wire cabling machine. The employee lost the ring and pinky finger on his right hand.	0
Employee was using a crane to pick up windows weighing 250 pounds. Employee's fingertip got caught between a window and a shipping container. Employee suffered an amputation from the first knuckle (tip) of the pointer finger.	1
The worker was attempting to straighten a load of pallets that the forklift operator was placing on the delivery truck. The worker fell off the top of the pallets, hurting his back and breaking several bones.	1
An employee of Hebron Inc. delivered scrap cars to a salvage yard. While unstrapping the restraints, at least two car logs dislodged from the scrap pile and rolled/slid, pinning the employee between the trailer and the car logs. The employee was hospitalized for injuries that included internal bleeding.	1
An employee fell while walking in the employee entrance and hit face on the wall. The employee was hospitalized.	1
Employee was climbing down from the fixed ladder of a grain truck after adjusting a spout. The ladder broke, and he fell 5 feet and broke his pelvis.	1
An employee was delivering a cylinder of gas to a customer. The cylinder was being moved with a cylinder cart. As the employee was walking the cart and cylinder to the customer's door, he slipped in the snow. His hand got caught between the cylinder and the concrete parking lot. The employee crushed the tips of his index and middle finger on his right hand. In-patient hospitalization was required…	1
An employee received a partial right thumb amputation while strapping lumber on the dry chain.	0
The employee was cleaning the windshield of a semi-truck with the hood of the truck open. He finished cleaning the windshield and went to step down when his wedding ring caught on the hood. The weight of the employee's body and the ring being caught on the hood caused the hood to cut the employee's finger. The finger was later amputated at the hospital.	1
An employee was polishing a shaft on a lathe with an emry cloth when his hand became caught, pulling him into the lathe and injuring his right hand. He fractured the ring and pinky fingers on his right hand and sustained damage to the flesh as well. His right pinky finger was amputated due to the damage.	0
On or about 2/6/2015, a temporary employee was moving a roll of paper to place it on a corner board machine. The roll of paper fell, striking him in the left leg. As a result of the employee's injury, he was hospitalized for more than 24 hours.	1
Worker was repairing an overhead door roller located in the shop. He set up an extension ladder against the wall of the building and climbed up. After he made the repair using his hands, he fell while descending the ladder. He landed on a water pump that was below and sustained multiple injuries to the right side of his body, including his right arm, knee cap, ribs, and cheek. He also sustained a…	1
On or about 2/05/2015 at approximately 10:15 a.m., an employee was delivering merchandise to a customer. When the employee was placing a case of bottled soda on the hand truck, a couple of glass bottles fell to the ground and the employee was struck with glass fragments in his left eye. The employee was hospitalized overnight for glass extraction.	1
Employee was walking in an open area when a forklift weighing 26,000 pounds struck his right lower leg and rolled over the leg.	1
Employee was preparing his truck to do electrical work on a pole. When he turned around, he missed the stairs and fell to the ground.	1
An employee suffered a severe injury to his right-hand ring finger while installing a belt on the number 7 dust collector.	0
Employee was clearing a jam on a hydraulic press. During the process, the hydraulic system activated, and the ram caught the employee's right wrist and pinched it against the inner frame. The employee fractured his right wrist.	1
Employee stepped on a metal pin, puncturing the right foot.	1
An employee injured his back when he slipped on wet/icy ground and fell getting into his work truck.	1
Employee was sprayed with hot water while cleaning an inductor (a piece of filling equipment used to fill the containers of personal care products). The nozzle of the hose came loose and splashed the employee with the hot water, causing burns to the skin.	1
An employee was running the pneumatic press when the part that he was working shifted. The space bar that he was using struck him in the head.	1
An employee was in a tree approximately 32 feet in the air, when he slipped and the chainsaw he was using cut his left forearm.	1
An employee was injured while working alongside the FLA Turnpike. The employee was working behind road barriers and was struck by a piece of flying metal debris that came off a motor vehicle that was passing by the worksite.	1
Employee was feeding a 6 by 8 ten gauge metal into a roller machine. The roller caught his gloved left hand and pulled it in, cutting off his left index finger and peeling the skin off the middle finger.	0
On or about 2/6/15 at approximately 3:25 p.m., a worker was operating metal roller equipment. The worker turned on the switch and began feeding the sheet metal into the roller. Once a piece of sheet metal is placed into the rollers the machine begins the process of rolling the sheet metal into a cylinder form. The worker then began feeding another piece of metal through the rollers. At the same t…	1
An employee fell and struck a mail sorting basket. The employee was hospitalized and treated for a collapsed lung.	1
An employee received second and third degree burns to his left foot when he stepped into a pan full of hot oil.	1
An employee was working on a twister machine, removing a package of yarn. The yarn fell into the shaft and pulled her finger into the shaft, amputating the fingertip.	0
Employee was performing maintenance on the Sweed machine. He opened the machine before turning it off and his hand became caught in the gears.	1
Employee dragged her foot on the carpet and it caused her to fall.	1
An employee was hospitalized with a broken foot due to a forklift tipping over.	1
The employee was in a personnel lift and the crane it was attached to was lifting it to another area of the ship. As it was moving, the employee put his hand out to move the basket from the ship and his finger was caught.	0
Employee slipped on ice and broke her leg above the ankle.	1
Employee was mixing baking dough when the batch of dough came out of the mixer striking the employee in the abdomen. Employee finished shift after being struck and went home for the night. Employee was experiencing abdominal pain and went to the hospital the following morning at approximately 2am. Employee was admitted for internal abdominal bleeding.	1
An employee had his left thumb crushed by the wheels of a semi trailer as he tried to avoid being run over. The employee was knocked to the ground and pulled into the wheel well of the trailer crushing his left hand and amputating his thumb. The employee also sustained injuries to the lower left side of his body.	1
Employee was mopping up spills and went to get a wet floor warning sign. He slipped on 2/7/15 at 1:13 AM, injuring his left hip.	1
Employee walking to front entrance slipped and fell, bruising vertebrae, resulting in hospital admission.	1
An employee was using a propane floor stripper. The employee started feeling ill and went to the hospital. Blood tests showed elevated carbon monoxide levels.	1
Worker left the bone saw running while getting more boxes of meat to cut. The blade caught his coat, pulled him in, and severed his right forearm. He was taken to UF Health Hospital in Gainesville, Florida to re-attach his forearm.	1
Employee was helping to troubleshoot an air valve. While trying to isolate the valve, the valve closed, resulting in partial amputation of his left middle finger.	0
A material handler employee's foot was run over by a large aluminum air craft container.	1
Employee tripped on luggage in the doorway of a guest room, impacting with the floor, and hurting the left shoulder.	1
An employee was carrying a bucket of cleaning liquid through the facility when he tripped and fell. The impact allowed a splash of cleaner to make contact with his eyes, exposing them to corrosive chemicals.	1
A Walmart employee was using a tire balancing machine in the Tire Lube Express Area. The machine was spinning a tire to balance. The employee reached in to flip the tire over to balance it and the tire slipped. The employee tried to grab the tire, but it slipped and his hand was pulled into the machine. The machine was still spinning at a high rate of speed. His hand got caught on the tire mount …	0
Employee sustained a broken rib while lifting a box at the facility. Employee was hospitalized.	1
Employee slipped on the ice leaving a client's home and broke her left ankle.	1
Employee was cutting bands from a group of slit coils. The coils were on the turnstile arm. They were not in a static position. When the last piece was cut, it fell off the turnstile and hit the employee. The piece was approximately 60 inches long and weighed 2000 pounds.	1
Employee stepped off of excavation equipment and broke his knee.	1
Employee was pushing a tall, tin cart filled with dishes off the truck lift gate to the dock. An employee was on the loading dock helping maneuver the carts. As the cart was pushed from the lift gate to the dock, it tipped forward and fell on the employee crushing his shins/feet. He is currently in the hospital.	1
An employee was injured while operating a pallet jack in the store sort area of the warehouse. The employee's leg became caught between the pallet jack she was operating and other equipment. The employee was hospitalized.	1
On February 9, 2015, an employee slipped and fell while delivering mail at a residential home.	1
On 2/9/2015 at approximately 7:15 pm, an employee amputated the left middle finger (1st joint) with a belt and pulley on a wire bagging machine.	0
An employee suffered an amputation to the first knuckle of the left pinky finger, while attempting to clear a jam in a molding machine.	0
An employee was injured by forklift extensions when lifting a load of sheet metal.	1
Employee was operating a chop saw. Employee was clearing the trimmings from the point of operation. While he had his hand in the point of operation, the saw activated and the blade came up, amputating his right hand. The employee was taken to the hospital for re-attachment surgery.	1
Employee cut the tip of his finger with a knife when he was opening the plastic of a pallet. He sustained a laceration to the middle finger on his right hand.	0
An employee slipped on a wet floor in the breakroom and fell sustaining a head injury and was hospitalized on 2/10/2015.	1
An employee was injured and hospitalized after stepping into a containment dike sump area. The containment area is approximately 18 inches deep and is siphoned out of the sump with a steam siphon. At the time of the incident, the siphon was plugged in, which resulted in steam being diverted back into the sump and the water being heated. The employee was burned from about his left knee to his left…	1
Employee slipped on ice on the open grate steps by the wastewater facility. The employee's leg broke, and the employee required in-patient hospitalization and surgery.	1
An employee was working with the injection mold machine when a plastic part got stuck and his arm got caught in the machine. The mold closed on his hand/arm, resulting in crushing injuries to his hand and lower arm.	1
Employee fell from a tractor trailer while offloading vehicles. Employee injured right shoulder, right side of head, and right ribs.	1
On 2/9/15, an employee who works for National L.S. Inc. was at a HEB Distribution Center in Houston, Texas. The employee was about to begin his shift (6:30 am) to unload a truck for the distribution center. At the time of the accident, the employee was standing at the side of a Barrett double pallet jack trying to move the machine. The machine was on and struck the employee, pinning him between t…	1
Employee was struck by a 12-inch pipe while it was being lowered into a three-foot deep trench, breaking his leg in two places above the ankle.	1
Worker was conducting re-roofing work on a two-story, split-level home without his personal fall protective equipment. He slipped, fell 10 feet to the ground, and hurt his tail bone.	1
Two employees were struck by a copper pipe when they went into a storage room to retrieve pipe. Employee #1 was treated for bruising and released; employee #2 was admitted for monitoring.	1
Employee was walking to car when leaving work and slipped and fell on ice in company parking lot. Employee suffered a broken leg.	1
On or about Monday, February 9, 2015, at 2:45 pm an employee was changing a transformer in a Merit Energy oil rig when he touched a hot wire injuring his head and left hand.	1
Employee was struck and run over by a tractor trailer truck.	1
Employee was reconnecting the battery on the forklift when he pinched his left pinky finger.	1
An employee was unloading decorative tile from a truck. The employee slipped and fell backwards, striking his head on concrete. The employee was transported to the hospital and admitted due to losing consciousness.	1
An employee received third degree burns on his back while using a plasma cutter to repair a trailer.	1
One employee was injured when he was caught between the mast and body of a forklift.	1
The employee was installing a gear box at the Diedeshiem machine tool station (used in cutting metals for making toilet valves). The employee was using a hydraulic jack to align the gear box on the motor of the machine. His hand got stuck between the gear box disc and the motor case. His left hand pinky finger was amputated and his ring finger was also injured.	0
Employee slipped on the water on the floor and fell resulting in pain in the right leg and left wrist. She was admitted to the hospital for surgery.	1
Employee fell while rolling a saw blade from the mill to the sharpening shed.	1
Employee was hospitalized after sustaining a laceration to the left wrist while using a saw.	1
An employee was removing a hand temper (compaction for dirt) out of a dump truck by lifting it with a backhoe bucket. His left ring finger was pinched between the tailgate of the dump truck and the hand temper when he grabbed the hand temper as it slipped and fell off the bucket. The employee suffered some bone loss (no amputation) and incurred 100 stiches.	1
Employee fell on ice in the parking lot and was hospitalized with a fractured ankle.	1
Employee was operating a wrap machine that wraps noodles in the production line. Employee was running the film through and re-threading the film through the machine. Employee had machine on manual cycle ( 1 bag every 5 seconds). His hand came in contact with the end sealer ripping his fingernail off.	0
Employee suffered amputation of the left index finger while operating a core machine.	1
An employee was injured while mounting a small tire. The rim split and the tire struck the employee. The employee received lacerations to his face and fractures to his right wrist. He was transported to Morristown Hospital and admitted for treatment.	1
Employee slipped and fell on the icy yard.	1
Employee was flushing radiator on a truck and when he started to loosen the radiator hose it blew off spraying the employee with hot water. The employee suffered second degree burns on his right arm and right side. Accident happened on 2/10/15, but the employee was not admitted to the hospital until 2/11/15.	1
An employee sustained a partial finger amputation after sticking a hand in a snow blower.	1
Employee was installing a TIW valve assembly for Blow Out Preventive (BOP) testing to get a pressure reading from the pipe. During the BOP process, the TIW assembly was sitting on top of the pipe when the pipe fell and struck the employee in the left foot causing lacerations. Employee was Medevac'd to hospital to receive sutures in left foot and was kept overnight for observation.	1
An employee was hospitalized for a wrist injury after slipping on a floor that she was mopping. Employee had surgery on her wrist.	1
Employee received an electrical shock to the right arm and right side of his body while leaning on a pole by the time clock inside the facility's sewing department.	1
Employee was working in the Wets Tool Area which has hydrofluoric acid (HF) in the wafer and tool area. The employee was exposed to HF and was sent to the Burn Unit in Lehigh Valley Hospital in Allentown, PA. The employee is scheduled for skin graft surgery.	1
At a delivery site branch, employee was unloading an 18-wheeler truck of milk into a delivery truck. The two trucks were parked next to each other and a ramp was landed between the two trucks' side doors. The employee was using the ramp to cross from one truck to another. While the employee was still standing on the ramp, the ramp fell from its holding place. The fall was approximately 4 feet. Th…	1
An employee was cleaning a lap machine when the rag that he was using got caught in the rotation wheel. The rag pulled his right hand and he lost the top of his right middle finger.	0
An employee's right forefinger was amputated at the tip when he got his hand pinched between two pieces of metal.	0
An employee was operating a hand-held grinder when it kicked back and caused a severe laceration on the side of his face and a possible eye injury. The employee was admitted to Allegheny General Hospital in Pittsburgh, Pennsylvania, due to his injuries.	1
Employee suffered injury to his middle right finger when his hand got caught under a metal slide. He was admitted to the hospital overnight.	1
On or about 2/10/15, a worker fell from a stainless steel tank to the ground, approximately 9 feet below, and sustained multiple rib fractures. He was hospitalized overnight.	1
Employee was hospitalized after the circular saw he was using slipped and cut his left thigh.	1
On February 10, 2015, an employee working in a classroom area stepped on toys. The employee fell and broke an arm resulting in hospitalization and surgery.	1
An employee was walking from his truck to the terminal during inclement weather and fell on ice, hitting his head. The employee was taken to the hospital and admitted.	1
Employee was maneuvering a piece of raw steel to drain residual coolant from the tube. The employee lost control of the material, causing his finger to get pinched between the material and rollers.	0
On February 10, 2015 at 9:30pm a truck driver fell off the back of a truck's lift gate and was hospitalized overnight.	1
An employee's left pinky was amputated after his hand was caught between a roller and a tank.	0
An employee received burns to her leg after coming into contact with hot ash.	1
Worker on the unwind end of the extruder was attempting to remove some material that was wrapped around a roller. He reached over and under the guard without disengaging the rollers. His left thumb was caught between the two rollers and he was degloved from the first knuckle.	1
While deconstructing a locomotive engine, an employee was struck by a piece of engine, which broke the employee's leg.	1
Employee slipped and fell during a photo shoot and fractured the right elbow.	1
An employee was hospitalized when she complained of throat irritation and shortness of breath after entering a janitorial closet.	1
An employee suffered a ruptured ear drum and a fractured cheekbone after being struck in the head by a below-the-hook lifting device while changing a forklift battery on February 10, 2015.	1
Employee was working on the No. 2 sew line machine when a paper jam occurred. The employee went around the machine guard and caught his right hand in a pinch point amputating his pinky finger. He was taken to Jefferson Regional Medical Center.	1
Employee in the HVAC maintenance department was lifting filter boxes. At some point, the employee's back became tight and the employee laid down to stretch it out. Employee was unable to get back up. An ambulance was called and the employee was transported to the hospital and held overnight.	1
The injured worker was leaving the engine room and going up the ship's ladder carrying a small Shop-Vac. He was six to eight rungs above the deck when he fell (approximately 6 feet). While falling, he caught his finger between the vacuum and some metal part of the ship. He sustained a right middle finger avulsion (amputation) injury from the first knuckle through the nail, as well as a right inde…	0
An employee in the yard at the Bartonville, Illinois, location was exposed to a fall from a stationary vehicle when cleaning a mirror on a semi-trailer truck.	1
An employee received second degree burns on the left hand while attempting to free an obstruction in an injection molding machine.	1
Employee lost his footing and fell into a 3-feet, 10-inches excavation, causing injuries that resulted in hospitalization.	1
Worker was using a wire forming machine to manufacture zippers when he tripped over a safety chain and fell, injuring his right shoulder and resulting in an in-patient hospitalization.	1
An employee was sitting on a conveyor when the manufactured piece struck and pinched him. The employee was hospitalized with five fractured ribs.	1
The injured employee was in the process of spraying a tacky solution onto the conveyor belt of a dump truck when his arm got caught and he received skin burns/abrasions on his left forearm and left hand. He was admitted to the hospital and had an incision to relieve the swelling.	1
Employee entered the stock room and tripped over a folded chair. She suffered a fractured left elbow.	1
An employee slipped on the ice in the parking lot and is hospitalized for a possible broken tailbone.	1
Employee was exiting his tractor trailer cab and fell to the ground, breaking 5 ribs and bruising the spleen.	1
On 2/11/15, a Pioneer Oil Field Services Rig Hand working at Petco/Louden Field amputated the first digit (approximately the length of his fingernail) of his right ring finger. The amputation occurred when a landing joint connector being pulled by a chain became tight and wrapped around said employee's finger who was holding/guiding the chain at the time of incident.	0
An independent contractor was using a table saw in the scene shop to cut wood for set construction. His left hand slipped into the saw blade and amputated the tip of his left index finger.	0
An employee operating a 4-wheeler broke his leg after it turned over on him. The employee broke two bones and had pins placed.	1
An employee of SM Fencing & Energy Services, Inc. lost his eye sight after receiving a head injury. The employee slipped on the ice at the project site while carrying a railroad tie. After the employee fell to the ground, the railroad tie fell on his head.	1
A worker in a training program was shot while at a job site shoveling snow.	1
On 11 February 2015, at approximately 8:40, an employee working at the Norfolk International Terminal was changing tires to a straddle carrier when one of the tires fell from the standing position and fractured the employee's left leg.	1
Employee fell 15 feet from a concrete form and broke his pelvis.	1
Employee was delivering mail. When walking from one delivery point to the next, the employee tripped and fell to the ground. The employee was hospitalized due to a lacerated spleen.	1
An employee was hospitalized with cellulitis after repeatedly handling 30-pound furnace rollers.	1
An employee was injured when he entered into the stacker conveyor belt area. The employee's legs were crushed by moving equipment.	1
An employee jumped from the catwalk (approximately 30 feet from the floor) and suffered injuries to his spleen, kidney, and vertebrae.	1
An employee was taken to a local hospital after suffering a broken leg during snow removal operations.	1
Employee climbing a pole fell approximately 15 feet suffering a broken right leg and was hospitalized.	1
A worker was washing a feed truck at the end of work shift. As he stood on the truck, his foot slipped and went into the running chain that helps move the feed.	1
An employee lost balance while walking through the warehouse, hit a rolling cart and fell to the ground.	1
An employee was lifting a metal bar out of the bar sander using an overhead gantry crane. While operating the crane, the employee got pinned around the abdomen between the metal bar and a handrail system and was injured.	1
Employee was preparing a trailer for welding. The trailer slipped from the jig, falling on the employee's leg. Employee suffered a broken leg and was taken to the hospital.	1
Employee was using a pressure washer when the nozzle became clogged. Employee turned off the machine to change the nozzle, but did not release the stored pressure from the wand. The nozzle blew off, injecting water into his left middle finger.	1
Employee lacerated two fingers from his right hand with the tension wheel of an automatic bending machine while replacing a bending reel.	1
An employee pinched a finger when standing up a steel drum. Soft tissue was torn from the finger tip with no bone loss.	1
An employee was descending a dump truck ladder, when he jumped to the floor and his ring was caught. He lost part of his left-hand ring finger, from the mid-knuckle up.	0
Employee was returning from break to the Quality Control Room and was walking around the corner. She caught her toe on a protruding corner of a baseplate of the guardrail and fell. The employee fractured her hip.	1
Employee was injured while operating an electrical jack. He pinned his leg against the wall.	1
Employee fell from second rung of ladder while drilling in screw.	1
On or about 2/1/2015, an employee was operating a stand-up lift truck. His foot slipped off the back of the lift truck and was caught between the back of the lift truck and a wooden crate. The employee was trying to lift his foot off the brake pedal to stop the lift truck but did not completely do so. The employee suffered a broken left foot.	1
A worker slipped on ice and fractured his ankle. The injury required surgery and admission to the hospital.	1
An employee slipped and fell on ice after washing off oil and grease from a pump the employee had recently pulled out of a process pit. The employee sustained a fractured ankle that required surgery.	1
An employee's pinky finger was crushed beneath an air pallet being used to move a semi trailer.	1
On or about February 11, 2015 at 3:20pm an employee suffered a broken left shoulder and hurt his left leg while working in the Press Area. He was caught in between the bag and a cotton bale while trying to put on a bag. The machine turned on automatically and pushed the cotton into the bag.	1
On or about 2/11/2015 at approximately 2:30 p.m., an employee fell approximately 7 feet from a landing gear dock (working stand) to the ground while performing maintenance work on an aircraft. The employee injured his right shoulder, broke his right middle finger, and was hospitalized.	1
Employee was relocating cars and while walking from one side of the car to the other fell to his side and broke his hip.	1
Employee cleaning rail cars attempted to close the rail car door. He amputated right-hand digits (ring and pinky fingers) in the process.	1
Employee #1 was working on the belt of the cryovac machine. Employee #2 was working on something different on the same machine. Employee #2 jogged the machine, which caught employee #1's ankle and caused a fracture. He was admitted to the hospital.	1
A worker was struck and injured when a discharge hose disconnected from the pump.	1
The employee was standing on the ledge of a barge and fell into an opening.	1
An employee was climbing down a portable ladder after working on the HVAC system and the ladder was struck by an aerial lift that was passing by the work area. The employee fell and broke his right ankle.	1
Employee was hospitalized when he jumped off of a ladder, injuring his ankle and tibia.	1
An employee tripped and fell to the ground. The employee landed on his knees in a pile of hot petroleum coke. The employee sustained burns on both legs from the coke, and possibly the hot steam. The employee was taken by ambulance to Christiana Hospital, and later transferred to Crozer-Chester Medical Center in Chester, Pennsylvania. The employee sustained 2nd degree burns on his legs, and 3rd de…	1
At or about 3:00 pm on February 11, 2015, an employee was using a chainsaw to cut a tree down, when the tree twisted and fell, pinning him to the ground.	1
An employee slipped on a wet floor while walking between the kitchen and service area. The employee broke the right ankle, was hospitalized, and is undergoing surgery.	1
A machine operator was using a grease gun to apply lubricant to the shovel area of the excavator. The Shovel was situated on the ground, and very close to the edge of an 8 foot drop on a pile of material. The employee lost his footing, fell down the 8 foot drop, and struck his head on a concrete object resulting in multiple broken ribs and a head injury.	1
Employee suffered a puncture to his right ring finger from a thorn on a tree he was cutting down. The injury later resulted in the employee's hospitalization.	1
On or about 2/12/2015, an employee working for Ingram Barge Company at 78 Riverside Drive in Columbus, Kentucky, was hospitalized for burns to his left side, from his armpit to his waist. The burns resulted when a spark from welding underneath a barge on the dry dock went under his leather welding jacket and caught his shirt on fire.	1
On or about February 12, 2015, an employee was walking to his/her vehicle and fell, resulting in a fractured ankle.	1
Employee had thumb pinched between a torque wrench and bolt. The employee was hospitalized due to a fractured thumb.	1
Employee was standing on two milk crates to secure the sides of a temporary sales tent in a parking lot and slipped and fell causing upper back and neck injuries.	1
An employee was hospitalized due to a fall off a ladder resulting in injuries to the head and eyes.	1
Employee was changing out a hydraulic ram on a rig when a swivel on the come-along broke and pinched the employee's thumb. First aid was performed at the local hospital and then the employee was transported to Denver. An artery in the thumb was damaged and the right hand thumb was later amputated at the first joint.	0
Employee slipped and fell 3 feet off the back of a delivery truck.	1
Employee was changing a wheel on an ice cream dipping cabinet, which was turned on its side. The cabinet was on a dolly while the employee was working on it. The cabinet slipped or shifted and crushed/smashed the employee's finger, causing a laceration. Employee was taken to the hospital for treatment and was kept overnight for further observation.	1
Employee suffered serious laceration to the finger from "biscuit" cutting machine.	1
The employee was working from an extension ladder. The ladder kicked from under his legs, causing him to fall onto a concrete slab.	1
Employee caught hand in system.	1
Employee had leg pinned between AGV-ATL #35 and #37 (Automated Guide Vehicle - Automated Truck Loader), resulting in a left leg compound fracture.	1
Employee was at a different employer's facility walking down from an office in the upper floor when she fell from a staircase. She received a laceration to her head, bruised right shoulder and loss of consciousness. The employee was transported and admitted to the hospital.	1
An employee was walking around a corner and stepped in front of a forklift. When the forklift operator attempted to stop, the 800 lb. coil carried by the forklift struck the employee in the leg. The employee sustained a broken leg and tendon damage as a result of the incident.	1
Employee was using a ladder to get parts from a shelf when he slipped and fell a few feet to the floor. He broke his left leg and was hospitalized.	1
In the Forum Circle Drive, an employee fell onto the concrete street and sustained injury to their head and a fractured right arm.	1
On or about February 12, 2015, a worker was trying to light the heater treater In The Barriers Well, but the gas valve was not fully shut causing the gas to flash in his face. The Well was shut in and the worker was trying to get it back online. The worker sustained injuries to his face and right hand.	1
Employee was pumping emulsified turkey meat up a tube to a dryer unit. The system became clogged. When he disconnected the tube from the pump, he found the tube clear and stuck his finger in the opening to the pump, which was still running, resulting in an amputation.	0
On or about February 12, 2015, an employee slipped on ice/gravel while walking in the company's job yard resulting in a broken leg.	1
Employee was hospitalized after his right leg was run over by a company truck as he was troubleshooting the braking system.	1
A small crew of workers was working under reactor prefitting beams. They had the beams rigged with a come-along. After getting it into place, they lost control of the rigging and one of the beams fell on the ground and landed on the worker's foot.	1
An employee fell from the top of a semi trailer while loading product into the hatch.	1
Employee's foot was run over by another employee who was backing up a forklift.	1
Employee was caught by a machine when reaching for wire inside. Employee was hospitalized and required surgery.	1
Four employees were attempting to unload a pool heater from a truck. In the process of moving or repositioning the heater, which was on top of a pallet, to the truck's lift gate, one employee got his left pinky finger pinched between the pallet and the heater. The employees were repositioning the pallet so that they could use the pallet jack to move the pallet to the lift gate.	1
Employee broke a leg at a construction yard.	1
On or about February 13, 2015, an employee amputated the tips of 2 fingers on the right hand while attempting to remove a jam in the packaging machine.	0
An employee put a valve into the hole of an oil well as part of the process to plug the well. Pressure built up behind the valve causing it to explode out of the hole. One of the employee's legs was severely injured and is being medically amputated.	1
Employee slipped on a wet floor and grabbed onto a fryer to stop himself from falling. When doing so, his arm went into the fryer and he sustained severe burns to his right arm.	1
Employee was hospitalized overnight for slip/trip/fall at a construction site.	1
An employee amputated the right hand middle finger while operating the blister card machine.	0
Employee was elevated approximately 12 ft. on a Crown High Level Order Picker removing items from a shelf when she stepped backwards and fell to the concrete surface below. Employee was donned in a harness, but did not have it attached and secured. Employee sustained a compound fracture to her right ankle and a cracked heel.	1
An employee was hospitalized on 02/13/2015, after a slip and fall on ice that fractured his left hip.	1
Employer reported the partial amputation of an employee's third and fourth digit on the right foot following an accident involving a forklift.	1
Employees were using an overhead crane to lift a rail car. While rigging the chains to the rail car, the hook caught a grab iron, amputating three fingers on the employee's left hand.	0
Employee crushed finger in door and suffered a partial amputation, from the open tip to the nail bed.	0
Employee was buffing floor using a propane buffer when the employee experienced upper respiratory discomfort because of fumes caused by the buffer.	1
A key came out of a shaft on the conveyor. The injured employee shut down the number 2 line, removed the guard to access the key, replaced the key, reinstalled the guard, and started the machine. He noticed the conveyor making a noise. He then removed the guard with the system running and determined a need to put grease on the chain. With a gloved right hand, he applied grease to the chain with h…	1
On February 16, 2015, an employee was unloading a truck. He fell off the back of the truck when the material he was unloading shifted and pushed him off. The employee broke his right ankle in the fall.	1
An employee was operating an automatic cutoff saw and suffered an amputation of the tip of the right middle finger above the nail bed.	0
Employee was moving a cart of pizza dough. The cart tipped over and pinned the employee's thumb between the handle and floor. The employee required surgery.	1
An employee was installing blinds when he fell off of a ladder and injured his back and shoulder.	1
After delivering a package to a private residence, an employee suffered a compound fracture to the lower left leg after tripping on a landscaping rock and falling to the concrete driveway.	1
Employee tripped and fell in a walkway while retrieving an order of corrugated shipping cartons that were lying on a pallet.	1
During a work break at 9:20 AM on February 13, 2015, an employee was walking behind the building to his car in the parking lot and slipped on an ice patch. The employee sustained compressed fractures of the T2 and T5 cervical discs.	1
A worker fell in the bathroom and was hospitalized overnight due to injuries sustained.	1
The tip of the employee's right index finger was amputated when it was caught between the fabric and the rollers of the doffing machine.	0
Employee slipped on ice outside while preforming work duties, causing injury to the right knee and hip.	1
Employee was hospitalized on 2/14/2015, when he tripped on a metal cart and fell in the dish pit. He fell face forward, hitting his face, lip, head and both shoulders which were dislocated.	1
Employee struck his head on a door jamb and sustained a concussion.	1
An employee was cutting a metal plate with a cutting torch. The plate fell, crushing the employee's arm. The employee was hospitalized.	1
Employee was hospitalized after a slip and fall that resulted in a broken hip.	1
On February 16, 2015, employee walking on flat level ground collapsed and broke his hip.	1
Employee was hospitalized due to exposure to chemical vapors/gases when working in the kitchen.	1
An employee was operating a rail saw and drill table when a hydraulic cylinder became detached from a push bar and the machine jammed. While attempting to unjam the machine, he placed his right foot between the end of the cylinder and the jammed push bar. The hydraulic ram then actuated and punctured his right foot.	1
An employee was hospitalized after stepping on a L-shaped nail while working on a construction jobsite.	1
An employee was injured during a fire at a gas well.	1
A technician was called out for a gas leak. The Tech was "smelling" out the gas with a meter. He had been around the residence and crawled under the porch. He moved some pesticide bottles the owner had under the porch. When he moved them they released a gas that struck him in the face.	1
Employee was cleaning the wash tank when the hose disconnected from the pump and sprayed Minncare (a disinfectant) on his lower back. This caused a chemical burn to his lower back.	1
Employee was at the registration desk. She was moving out of the way of a crowd of people coming in when she stepped on a dolly with her right foot. She lost her balance and fell. Employee suffered a fracture to the left hip.	1
On or about February 15, 2015, an employee's leg was pinned between a sit-down forklift and a guardrail. Employee sustained broken bones to the left ankle.	1
On Sunday, 2/15/15, an employee was walking outside to the bag house area when he slipped on ice and rolled his ankle. The employee required ankle surgery.	1
A Stericycle employee was labeling 55 gallon drums and a yard employee on a forklift was carrying palettes of fruit. The yard employee struck the Stericycle employee and pinned him between the palettes of fruit and the 55 gallon drums. The accident resulted in a fracture just above the employee's right ankle.	1
Employee was assaulted near the main entrance door by a customer. Employee was hospitalized with a laceration to the face, requiring stiches.	1
On or about February 16, 2015, at the repair shop, an employee was pulling a wrench from a boat and slipped and fell backwards onto the floor, fracturing his hip. The injured employee was taken to the hospital and admitted overnight for treatment.	1
An employee slipped on black ice in the parking lot as he was walking into work. The employee fractured his T3 vertebrae.	1
Employee was on a ladder putting up decorations for an upcoming event. Employee was coming down the ladder and missed a rung resulting in a fall to the ground five feet below. Employee fractured the left wrist.	1
A maintenance employee was trying to unplug the transfer line between the mixer and the packer. The machine was not locked-out. The employee reached a hand in and it amputated the index and middle finge tips on the right hand.	0
Employee cut his hand while picking up a piece of metal and stepping on the pedal of the power press brake machine.	1
Employee was working from a scissor lift approximately 12 feet high when it collapsed and ejected the employee onto a concrete slab. The employee was admitted to the hospital with a broken arm and a broken back.	1
The employee was cutting blinds on the blinds cutter machine and then proceeded to remove product while the blade continued to turn. The employee's left hand index fingertip came in contact with the rotating blade and was amputated. The equipment was guarded. The employee had surgery and the fingertip was successfully reattached.	0
Ski instructor fell while avoiding a minor student, resulting in a broken hip.	1
An employee was walking in the hallway when she tripped on a mat. She fell to the floor, hitting her arm on the wall on the way down. She fractured her right arm.	1
Employee was rotating a plastic 4 x 4 ft. square container counterclockwise when the container slipped and his left pinky finger became trapped between the container and a stationary pole. Employee's fingernail was taken off and the tip of his finger was amputated. Employee had in-house surgery on 2-18-2015 to repair his finger.	0
Employee picking up items to take back to the hospital for sterilization slipped and fell breaking a rib and vertebrae.	1
Employee was operating a powered pallet jack in a congested area with racks. When the employee pushed down the handle on the pallet jack, to engage the device, the tip of his left index finger was caught between the rack edge and the handle resulting in an amputation injury.	0
An employee received an electrical shock from a crust warmer.	1
Employee's fingertip was amputated while cleaning a printing press roller.	1
An employee was arc welding on a boiler feed pump shaft that was made of 410 stainless steel. The employee was wearing a respirator designed for Hexavalent Chromium. The employee went to the hospital and was admitted for respiratory issues after finishing his shift.	1
Employee suffered an amputation injury to his right hand pinky finger while performing maintenance work on the Ferris Wheel located at the theme park.	0
Employee was pulling a banner when she tripped and fell, hitting her head. She received a concussion and was hospitalized.	1
An employee was assisting in the positioning of a table that is used to guide steel forms. A crane and signalman were used to pick up and position the table. The employee went under the table to ensure that it was going to set level and the table was set down on the employee's left middle finger. Later that day the tip of the finger was removed by a doctor.	1
An employee operating a forklift had his foot caught between the forklift and a pallet.	1
On or about February 16, 2015, an employee was injured when a coil of metal weighing approximately 2,000 lbs. fell on his right leg.	1
Employee was observing a rigging operation. The rigging hook caught on something and when it dislodged, it hit the employee in the face causing a skull fracture in the sinus region.	1
An employee amputated the middle and ring fingers on the right hand while operating a hot stamp printing machine in the Ace Plastics division of the company.	0
On 1/16/15 at approximately 10:00 p.m., employee was loading a welding robot. The employee accidentally activated the lever with his left hand; the clamp cycled and caught the employee's right thumb, resulting in an amputation.	0
Employee had a finger surgically amputated after sustaining an injury while filling a tanker truck with water. The employee's pinky ring caught on a grease fitting while he was climbing off the truck stripping the skin from the center knuckle to the tip of his finger.	0
An employee was helping to unload a box truck. The employee slipped on a dock plate and fell to the ground. The employee broke his ankle in three areas and sustained a dislocated shin.	1
Employee cut the second finger on his right hand while operating a panel saw and pushing through some balsam wood components.	0
The worker fell backwards towards the slump rack stairs while washing his concrete truck and sustained a laceration to the back of his head.	1
Employee was attempting to close a manually propelled gate associated with a fence system. The conditions were cold and icy. The weather conditions were making it difficult for him to close the gate. The employee had to get extra leverage on the gate to get it closed. He reached up around/near the gate's rollers as he applied extra leverage to the gate with his body. The gate suddenly gave way an…	0
One employee suffered burns to his face and both hands while dousing a fire that started in the paper making machine. The employee remains hospitalized. A second employee sustained smoke inhalation symptoms and was treated and released on the same day. Both employees were using a fire hose to douse the fire with water.	1
Employee was struck on the side of the head by metal that fell off a flat bed trailer he was loading.	1
A worker on a dock was loading onto a vessel, when the loading chute fell on his left foot, injuring his pinky toe and the toe next to it.	1
Employee fell from an 18-inch high platform measuring approximately 18 X 20 inches while performing a corrective action on a packaging machine. Employee fractured ribs and scapula.	1
An employee was installing a cable on a telephone pole, working from a 28-foot ladder. The employee fell approximately 18 feet while descending the ladder.	1
Employee was opening a bag of guacamole using a knife without cutting gloves. The knife went sideways, cutting her left index fingertip.	1
On or about February 17, 2015, an employee slipped and fell in the employee parking lot injuring her hip.	1
Employee was walking from the building to a government vehicle and slipped and fell on icy ground. Employee sustained a head concussion.	1
A Clark Trucking employee who was supplying a sub-contractor with stone on a construction site was hospitalized after suffering from a severe arm injury when his arm was crushed between a trailer and trailer box.	1
Employee slipped on ice in the rear parking lot of the nursing home and was hospitalized with an ankle injury.	1
At 10:45 AM on February 17, 2015, an employee's left leg was struck-by a pipe while unloading a truck causing a deep thigh bruise. The employee was hospitalized overnight.	1
The injured employee was descending from the roof using a ladder. A second employee started to descend the same ladder. The second employee hit the injured employee on the head and knocked him off the ladder. The injured employee fell about 6 feet to the ground.	1
While repairing an elevator's counterweight, the mechanic isolated the counterweight by wedging a tool under it. The wedging tool dislodged, the counterweight moved, and the mechanic got his hand caught by the moving cable into the guard of the sheave. The incident de-gloved his hand and caused the skin to be ripped from the bone.	0
An employee who was working as a picker/packer in the Bulk Packaging Area was moving cartons when the individual suddenly felt extreme pain and was taken to the hospital. The individual was diagnosed with a hernia and had to undergo surgery. The cartons weighed approximately 35 pounds each.	1
An employee, unloading lauryl dimethyl amine from a truck, was sprayed with the chemicals. The employee received burns to the face, neck, and abdomen.	1
An employee was retrieving stock using a 6-foot aluminum step ladder and fell injuring the elbow and hip requiring surgery.	1
On or about Feb 17, 2015, the injured employee was found by another employee at the bottom of the stairway at a client's facility located at Kasco, LLC (1569 Tower Grove Ave., St Louis, MO). It appears from where the employee was found, that he had attempted to carry five cases of soda up a stairway with a two-wheeled dolly and lost the load. The stairway that was involved in the accident has app…	1
Employee was struck by a forklift as the employee was walking behind it.	1
Employee was using a skill saw to cut 4X4s. The saw kicked back cutting the employee's finger.	1
An employee injured his foot while opening a hangar door.	1
While cutting mangroves, a stem struck the employee's left foot, causing a laceration.	1
An employee was trimming hedges and lacerated the ring, middle and pinky fingers of the right hand.	1
An employee was disposing hot oxide out back and the steam radiating from the hot, granular material (1000 F) burned the back of his legs.	1
On February 17, 2015, at approximately 5:30pm, an arc flash occurred while an employee rolled in a 4kv breaker to the Coal Yard Area. The employee received small first and second degree burns to his right and left hands.	1
An employee was using a spin blaster on the inside of a pipe when his hand got caught in the sprocket and chain, amputating his left-hand ring finger.	0
Employee fell and hit his head in the parking lot as he was coming to work. The employee had a bleeding wound to the head and was admitted to Reading Hospital.	1
A truck backed into the dock crooked, preventing PIT entry into the trailer. The dock latch was engaged, and the truck needed to pull out and back in again. The injured employee attempted to release the hook. The hook re-engaged, pinching the employee's fingers between the hook and trailer. The employee received an amputation to the right ring finger and scratched the right pinky finger.	0
While folding a cardboard box an employee tripped and fell onto her hip on the concrete floor.	1
The employee was delivering mail to a residential home. While walking on blacktop, the employee slipped on the ice and fell, breaking the left ankle.	1
Employee was hospitalized after falling off a ladder on February 17, 2015.	1
An employee was using a pneumatic disc grinder when the disc caught on the material being ground and broke into pieces. The disc pieces struck the employee in the side of the face causing a severe laceration from the ear to the jaw bone requiring hospitalization.	1
The employee was cleaning a bathroom and mixed two chemicals resulting in struggled breathing and possible loss of consciousness for a short time. The employee admitted to a hospital.	1
Employee sustained a head injury when a bread bin hit her head.	1
An employee was operating the tie machine when it moved unexpectedly and caught the employee's left foot in between the brakes.	1
Employee had the tips of his left hand index and ring finger amputated. The employee was performing maintenance on an auger machine. He climbed onto the machine to reach a motor belt and pulley that was seven feet from the ground. He was turning the belt and pulley on the motor to see if it was working properly when another employee energized the auger causing his fingers to get caught by the nip…	0
While delivering mail on a rural route, employee slipped and fell due to snow and ice. This resulted in a right lower leg fracture of both bones. Employee was hospitalized and needed emergency surgery to repair the leg.	1
On 2/17/15, an employee operating a manual drill press got a glove caught in the drill bit and suffered an amputation to a portion of the pinky finger.	0
Employee walking back from pump house slipped and fell on ice and fractured ankle.	1
The employee's right hand was caught in the feed of the extruder. The tip of the right-hand index finger was amputated.	1
On 2/17/2015 at approximately 9:00 a.m., an employee was removing a stator (pipe) from a pre-treat oven. The tooling at the base of the stator caught on a cavity inside the oven. The crane continued to pull the part up and as the employee was trying to move the part, the hook of the holding device sheared and smashed his left index finger. The amputation occurred when the employee tried to pull h…	0
An employee received severe lacerations and was hospitalized when his hand entered an injection mold machine.	1
On or about February 18, 2015, an employee suffered an amputation of part of his left pinky finger when an entry door slammed on it due to a strong gust of wind.	0
An employee was standing on a pipe rack using his feet to roll pipe to the edge when his foot was caught by a pipe causing him to fall off the rack. The employee's foot was broken by the pipe that also fell off the rack.	1
An employee was injured and required hospitalization for a crushed pelvis and ruptured urethra when a waste compactor was activated and the anchor bolts holding it down broke, trapping the employee between the compactor and a wall.	1
An employee experienced a partial fingertip amputation (only skin; no bone) when his finger was pinched by a mini-excavator bucket.	0
Employee delivering slabs of solid surface material was standing on a truck flat bed while employees of the receiving company unloaded a slab. The Abaco clamp holding the material gave way, releasing the load and knocked the injured employee from the truck bed. The slab broke into pieces and a section fell, striking the injured employee below the knees on both legs breaking them. The injuries req…	1
An employee was injured when he fell from a ladder.	1
Employee's fingertip was amputated while cleaning the high-speed mixer. At the hospital, they sewed it back on.	0
The employee was performing a visual inspection of a motor, lost his balance, and placed his hand on a running motor. His right hand slipped below the guard and his fingers slipped into the running belt and spindle, severing the tips of his index and middle fingers.	1
A maintenance employee was connecting a meter to a disgester. The employee was checking the digester probe when he was splashed by hot condensate from the digester. The employee suffered burns on the right torso, right arm, and right thigh. He was transported to the hospital where he received emergency treatment and was kept overnight for observation.	1
Employee amputated the tip of her thumb and nail (no bone) using a deli meat slicer.	0
An employee was using a wax/grease stick to grease the blade of a horizontal band saw. The blade yanked the stick, pulling the employee's hand into the blade amputating the left middle finger.	0
Am employee working in the receiving area, sustained amputations of his right middle and ring fingertips on 2/18/15 at 7:30 PM. The employee's fingers were caught and amputated by receiving line gears while attempting to dislodge a cage. He was treated at Beebe Medical Center and hospitalized for 23 hours.	1
A maintenance technician was struck in the head by a carriage lapper belt.	1
On Wednesday, February 18, 2015, at approximately 1:15PM, an employee amputated the tips of the right hand ring and middle fingers while operating a table saw.	0
A worker was carrying hot water in a kettle and was burned when it spilled on both legs.	1
An employee was shaping a piece of wood with a router. When the employee lifted the guard on the router to shape the wood, the tip of his right ring finger was amputated.	0
An employee tripped over a rug and fell breaking his hip.	1
A employee fell off the roof and was hospitalized on 02/18/2015.	1
Employee was installing outside showers and hose bibs when he was struck on the head and shoulder by a falling piece of material from approximately 50 feet above him. Employee was in-patient hospitalized.	1
In the warehouse, employee was standing on a 6-foot ladder adjusting some boxes with appliances inside when the ladder shifted a little bit. He was working from the top step and fell to the concrete floor on his right side. He sustained five fractured ribs, a laceration to his liver, and a lacerated or punctured spleen.	1
On or about February 18, 2015, an employee operating a sit down forklift was injured when the employee's hand was caught between the roll cage and the rack.	1
Employee on mail route slipped on ice, fell and broke the right ankle and leg below the knee.	1
An employee suffered a left-thumb amputation when it got caught in metal cording used for safety harnessing.	0
Employee was setting a column form with an overhead hoist, when his finger became caught between a metal bracket and a two by four. The bracket lacerated the tip of the employee's finger and shaved a small portion of the bone. Employee was taken to OccuCare Medical clinic, where he was then referred to a specialist at Memorial Herman Hospital.	1
An employee suffered hand and wrists injuries at work on 2/18/15 and was hospitalized.	1
An employee was wearing gloves while operating a jointer. The glove on his right hand got caught between the fence on the machine and a piece of wood. The employee pulled his hand back before the guard could close, resulting in the amputation of approximately two-thirds of the little finger on his right hand.	0
Employee was shot in the leg while participating in firearms training.	1
A worker fractured the wrist and left knee after falling while carrying a tray of dental tools. The employee was hospitalized.	1
Two employees were attempting to take the forks off of a forklift. One employee was using a pry bar to lift the forks and the other employee was using his hands to push the forks. The pry bar slipped from under the fork, causing it to pinch the fingers of the employee who had been pushing the forks. One of the employee's fingers was amputated to the first joint, while another finger had the very …	1
On or about February 19, 2015, an employee tripped on a call light cord in a patient's room and fell breaking a hip.	1
Employee fell approximately 7 feet off a highway retaining wall while lowering a jackhammer.	1
On or before February 19, 2015, an employee slipped and fell on ice while carrying a 2-inch x 30-foot-long piece of pipe, resulting in a tibia/fibula fracture to the right leg.	1
Employee missed a stair rise while descending a flight of stairs, but did not fall. After a few hours, the employee complained of pain and was brought to the emergency room. The doctor's diagnosis was a fractured hip. Employee was admitted to hospital for pending surgery.	1
An employee was loading a truck. The dock plate that joins the ramp to the truck was frozen, so the employee jumped on it and exacerbated a prior back injury.	1
Employee was working on the back of the trailer when the lift gate inside the lift was activated. As the lift gate folded, it pinched the employee's left hand between the folds, resulting in an amputation of the left thumb, pointer, and middle fingers.	1
Employee's little finger was crushed and amputated by an industrial washing machine door.	1
Employee was euthanizing a sick dog. The dog lunged unexpectedly and bit the employee on the hand/lower arm.	1
On 2/19/15 at approximately 5:30 PM, an employee slipped on black ice in the parking lot, injuring her tail bone and requiring overnight hospitalization.	1
On February 19th, an employee fell off a ladder and was hospitalized.	1
An employee was admitted to the hospital after getting his left forearm caught in the Huw Saw.	1
Employee was wrapping a tarp onto an articulating boom bucket mounted and stored on a service truck. Employee fell approximately 6 feet to the ground and suffered fractured ribs.	1
Employee fell and broke her right leg. This resulted in an overnight stay in the hospital.	1
Employee was cutting a tree. As the tree fell, it struck another tree and bounced back on the employee. The employee suffered a broken ankle.	1
Employee was confining a heifer in an attempt to tag her ear. The heifer threw its head, pinning the employee's arm between its head and the pen breaking his arm.	1
Employee was preparing to euthanize a non-performing hog. He went to the shop and retrieved a Captive Bolt Gun and returned to the pen where the hog was located. He loaded the gun and put the safety on. As he was climbing into the pen, the gun fell. When it hit the floor, the gun discharged, and the 3" projectile attached to the gun struck the caregiver in the right thumb, puncturing his thumb an…	1
Employee was standing on a pile of metal pipes. He was directing a forklift operator to remove one of the bars. As the forklift operator moved the bar, the employee's legs got caught under the load, injuring both.	1
Employee was walking to his truck when he slipped on some ice in the parking lot. Employee fractured his left ankle and underwent surgery. Employee has been in the hospital for one night.	1
An employee was walking through the yard to get his equipment and slipped and fell on the ice. The employee twisted his ankle and chipped a bone in his foot which required surgery.	1
An employee amputated the left index finger while operating the wire mesh looming equipment.	0
Employee was installing an incline conveyor. He was using two chain falls and four come-a-longs. One of the come-a-longs was removed, causing the others to become overloaded, and the conveyor fell. The employee suffered broken bones in his legs, feet, spine, and pelvis area.	1
An employee received a crushing injury while servicing a chain and sprocket drive system.	1
A vessel was being unloaded with steel pipe. A forklift was coming in to pick up material to be put into a truck. An employee was inspecting the load that was to go into the truck. As he was looking at his check sheet, the forklift operator made a 90-degree turn and backed into him, injuring his right leg and foot.	1
Employee's leg was caught between a cable and a stable bar when moving an anchor buoy in the Shinecock Inlet.	1
An employee suffered an amputation while pushing fugitive product back into an auger.	0
Employee was walking in the back area of the laundry facility when he tripped over his own foot and fell onto a laundry cart and suffered an injury.	1
An employee fell while pulling a garbage cart. The employee was admitted to the hospital with an injured hip.	1
An employee was cleaning up underneath a conveyor and got sawdust in his eyes. He also struck his head when reacting to the sawdust. He required overnight hospitalization.	1
An employee was hauling freight using an industrial truck. The freight became unstable and fell on top of her while she was transporting it.	1
An employee was walking and fell fracturing his right hip.	1
Employee working with crew to remove snow from the roof of a large industrial building fell through a skylight, approximately 40 feet to the floor below. Outcome at time of call was unknown.	1
An employee performing maintenance to a cell rectifier was standing on the platform where the equipment was located. The platform stood approximately 1 foot above the ground. The employee stepped down, slid on black ice, and fell on his back.	1
Employee slipped on icy stairs and fell. Employee was knocked unconscious, broke ribs, and punctured a lung.	1
On February 20, 2015, at approximately 6:30 a.m., a maintenance employee was using a 12-inch pedestal grinder to grind spurs off a small piece of metal he was holding in his hand at a 45-degree angle. The end of the piece of metal got caught between the grinding wheel and the work rest, causing the piece part to become lodged in a fixed vertical position against the grinding wheel and catching th…	0
An employee handling/picking materials from a shelf was hospitalized after falling 6 feet from a step ladder.	1
A postal worker delivering the mail slipped on ice at the end of the driveway and fell and breaking his leg.	1
An employee was inspecting a ship intake duct that had been fabricated. The employee heard someone grinding above him and when he looked up, a piece of welding slag fell into his mouth. The employee removed the slag from his mouth and continued working. Later that evening at his residence, the employee experienced breathing problems. The employee went to a hospital emergency room for treatment wh…	1
An employee assembling wooden boxes was hospitalized overnight after a nail was driven into his right kneecap.	1
Employee was lifting a five gallon bucket up through a manhole, then stepped back, and tripped backwards off of a 12 inch to 18 inch concrete slab he was standing on. Employee broke his foot and was hospitalized.	1
On or about February 20, 2015, an employee's middle two left-hand fingers were amputated just above the first knuckle when a stainless steel guard came down while working on the auger.	0
An employee was struck by a portable aluminum extension ladder that fell from the side of the east wall.	1
Employee installing drywall suffered a broken leg when a slab of drywall fell. Employee was admitted to the hospital.	1
On 02/20/2015, at approximately 9:00 am, employee was walking to building 103 when he slipped on ice and dislocated his left ankle. He was transported by Huntington Ingalls' emergency medical unit to Riverside Regional Medical Center and admitted.	1
Employee was climbing onto the back of a disposal truck to clean the blade when he lost his footing and fell, landing on one leg and fracturing the tibia of the right leg.	1
On February 20, 2015, an employee conducting preventative maintenance work on a heater was injured when the scissor lift he was standing on was struck by the structural steel beam for a gantry crane. He suffered multiple fractures on both sides of his body, as well as a dislocated left hip, when he fell approximately 15 feet to the ground.	1
A warehouse employee suffered a broken left ankle while unloading material from a wagon and was hospitalized.	1
On February 20, 2015, at approximately 8:10pm, an employee fractured and lacerated his right hand when it was caught between the cylinder being worked in the lathe and the boring bar. The injury resulted in surgery and hospitalization.	1
A City Carrier in Nashville was delivering mail when she slipped on ice and fell breaking her ankle. She was hospitalized and underwent surgery to repair her ankle.	1
On February 20, 2015, an employee was injured when a Genie man lift rolled over. The employee was hospitalized.	1
An employee was working at a decorative line when the tip of the right pinky finger was amputated by the Rademaker machine.	0
A propane heater burned the back of an employee's legs.	1
An employee was working at approximately six feet in height when he fell from an A-frame ladder. The employee suffered a head injury requiring in-patient hospitalization.	1
On 2/20/2015 a worker was using an overhead crane to move a 200lb lift gate. The crane fell from its support and landed on the employee's back. The employee broke several ribs and was admitted to the hospital.	1
A chop saw foot pedal was accidentally activated and cut an employee's right index finger. The finger was amputated.	0
On 20 February 2015, at approximately 1100hrs, employee was holding a pin that was being hammered by a third-party employee. His right, middle distal phalanx was struck by the hammer and crushed. The employee was taken to Midland Memorial Hospital. The distal phalanx was surgically removed on 23 February 2015 during an outpatient procedure.	0
Employee was operating a stomp shear with a co-worker. The employee was inserting some metal into the shear to be cut when his fingers slipped into the machine as the co-worker activated the stomp shear.	0
An employee working on an oil-and-gas service rig suffered partial amputations of the right middle and right ring fingers after his hand was caught between the tong plate and the pin that secures the tongs.	1
An employee was hospitalized due to an injury sustained when the spray from a power washer contacted his boot, causing a severe laceration. The employee was wearing leather work boots.	1
Employee's foot became caught under a tire; employee fell and fractured bone.	1
Employee fell off of rail on truck during bulk feed delivery. The employee was hospitalized overnight with a dislocated shoulder and fractured ribs.	1
An employee suffered an amputation injury while operating a press brake.	0
Employee was setting a place pump for concrete when the pump caught, crushed, and amputated his right ring finger.	0
Employee's monster truck rolled over, resulting in a cut to the lower left leg and a sprained ankle. The employee was hospitalized overnight.	1
The employer reported an amputation that occurred on 1-21-2015 at approximately 3:00pm. The employee was working on a coil end welding machine when his left index finger was caught in a hydraulic clamp.	1
Employee was working on a sorting platform approximately 8 feet off of the concrete/ground. As employee descended a fixed ladder, he lost his grip and fell to the ground in a standing position, fracturing his right leg.	1
An employee was injured when she lost control of a forklift and attempted to dismount it. The employee was pinned between the forklift and a wall. The employee was taken to the hospital and received surgery.	1
An employee's finger was crushed by the t-pusher of the monorail system during maintenance.	1
Employee reached below a luggage belt to clear a jam in the domestic counter area. He severed three fingers on his right hand (thumb, pinky, ring).	1
On 2/21/15, an employee's fingertip was amputated. The finger was caught between two bricks on a convert belt and was torn off. The employee was taken to Louisiana Medical Center and Heart Hospital.	1
An employee was performing maintenance work on a crawler crane's ignition system while standing on the track which provided only 5.5 inches of surface to stand on. The mechanic slipped and fell approximately 59 inches and broke his right leg. He was admitted to the hospital.	1
An employee sustained an injury to his left pinky finger as he was polishing a coil with a CNC lathe. The door safety interlocks were disengaged allowing the employee to polish parts of the coil as the machine was running.	1
Employee was climbing a locked fence when his ring finger got caught on the fence and was amputated.	1
Employee experienced leg injuries when snow fell on the employee's leg(s) while trying to manually dislodge snow/ice from the elevated bed of a dump truck.	1
On February 22, 2015, a patient microwaved a cup of coffee. The patient then threw this hot cup of coffee into the face of the injured employee. The employee sustained burns to his face and was hospitalized.	1
On 2/22/2015 at approximately 8:45 PM an employee was carrying several cutting boards from the cook line to the dish area at clean up time. The employee tripped or slipped and fell on his left side. The employee was hospitalized for a fractured leg and hip that required surgery to repair.	1
Employee amputated the tip of the left-hand pinky finger while pulling 20' long pipe from a pipe rack. While pulling one section of pipe from the rack, another pipe shifted; the employee's finger became caught between the pipe and pipe rack, which caused the amputation.	0
Employee was hospitalized due to being struck in the head by a backhoe bucket.	1
Employee was injured in an 18-foot fall from an access platform between two boilers when the catwalk grating gave way. Employee suffered a broken pelvis, fractured ribs, and a dislocated shoulder.	1
An employee amputated his fingertip while tearing down a setting tool on the McMaster Pad site.	1
An employee returning from lunch walked into the store with wet feet and slipped and fell backwards. She fell onto her right leg, but did not hit her head.	1
Employee had two fingers injured/amputated while unjamming a snow blower.	1
On February 22, 2015, an employee working for a home healthcare service was going up an icy set of stairs, slipped, and fell. The employee injured her neck, shoulders, and both thighs. Employee was hospitalized.	1
A maintenance worker suffered a crushed arm when he was struck by the moving parts of a tray stacking machine.	1
An employee suffered electrical arc burns on right hand while performing maintenance on an electrical plug/twist lock on a 2-ton hoist.	1
Employee was admitted to the hospital for back strains and muscle spasms after subduing a patient.	1
The employee was working at a production line where breast meat is inspected prior to packaging. The employee reached down and underneath a conveyor belt where her glove was caught in a pinch point, amputating her right index fingertip. The doctor described it as a de-gloving of the fingertip with removal of the bone tip.	1
An employee sustained a cut to his left index finger when his hand made contact with the blade as he was cutting lamb chops on the band saw.	1
On February 23, 2015 at approximately 2:50 pm, an employee slipped on a wet floor and fell and broke her hip.	1
The tip of the employee's thumb was amputated by a knife while chopping cilantro.	1
An employee slipped on ice and fell in the parking lot. The employee suffered a broken hip and was hospitalized as a result.	1
On 2/23/2015, an employee was injured on the job during a conveyor belt operation that is used to move old paper through employees for recycling separation. The belt is moved or powered by a chain and sprocket system. The employee attempted to remove some debris from the chain. He had on safety gloves, which were caught in the chain and/or sprocket. The employee was injured when his finger was ca…	1
On or about February 23, 2015, employee amputated three fingers while operating the bandsaw.	1
Employee was walking through hallway and injured right knee requiring hospitalization.	1
An employee suffered a partial amputation of the right index finger while performing work on the ACW Machine after another employee reconnected a pneumatic line to the machine. The pneumatic ram shot forward and caught the employee's finger in a pinch point.	1
Employee was walking from the showroom to the parking lot to deliver a car when he slipped on ice and fractured his right leg.	1
Employee was setting up a 15 foot extension ladder to get onto the roof. After he climbed the ladder, he went to connect the ladder to the building with a bungee cord. When he was connecting the cord and pulling it tight, he ended up pulling himself off the ladder.	1
Employee's first three fingers were cut by the stacker while clearing a wood jam. He was hospitalized at Bryan Whitfield Memorial Hospital in Demopolis, Alabama. Amputation is still to be determined.	1
A forklift operator pushed a pallet into another stack of pallets, which struck the injured employee on the left leg. She sustained a broken leg with multiple fractures. Incident occurred in the distribution-receiving department located in the south side of the building.	1
Employee operating a forklift was injured, resulting in a compound fracture. Employee underwent surgery and is hospitalized.	1
Employee fell from a scaffold platform; employee was injured and hospitalized.	1
An employee suffered a laceration and burn injury to his left cheek while maneuvering a 20-foot-long, 3/4-inch-diameter pipe from the sizing mill area to the hot rack with a mechanical lifting/maneuvering device. The employee was hospitalized for treatment.	1
Employee got off the bus to go on a break. While walking in front of Ted's Restaurant, he lost his balance and fell on the sidewalk. He hit his head and lost consciousness.	1
An employee lost his balance while unloading lumber from a rail car and slipped and fell. The individual was found unconscious and taken to the hospital.	1
An employee's left arm was amputated while working with a noodle-making machine.	0
Employee's right ring finger was amputated after it came in contact with the blade on a bread divider. During a jam, a photo electric eye is supposed to shut the machine down. The photo electric eye malfunctioned as the employee reached into the machine resulting in the ring finger amputation.	0
In an attempt to enter a locked room, an employee used a ladder to climb over the door through the false ceiling. He slipped and fell through the false ceiling resulting in a concussion and broken ribs.	1
Employee's fingertip was amputated. He was operating a pallet jack when his finger was pinched between the jack and a metal bin. The fingertip was reattached.	0
Employee suffered an amputation past the first joint of his left ring finger and tip of his left pinky finger while operating a machine in the PMP Dept.	0
Employee was walking to vehicle in parking lot, slipped on ice, and broke hip. Employee was admitted to the hospital for surgery.	1
On 23 February 2015, at approximately 1030 hrs at the Flogistix manufacturing site in Pampa, Texas, employee was cutting a metal stud on a chop saw when the material kicked back and crushed the distal phalanx of the index finger (right hand). The employee was taken to Pampa Memorial Hospital where physicians opted to amputate due to the extent of the injury.	0
On or about 23 February 2015, an employee of Coastal Plains Trucking was injured and hospitalized when the vehicle he was driving hit icy roads and overturned.	1
Employee slipped on ice and fell fracturing the right leg.	1
Employee's feet became entangled in computer wires underneath her workstation. She tripped and fell as she attempted to get up from her chair, resulting in a fractured left arm.	1
An employee was bending down on one knee to look at a pro/tracking number on a package when he was struck by a forklift driver who was backing out of a trailer.	1
Employee suffered a partial amputation of the right index finger while operating a meat slicer to slice onions.	0
An employee suffered a broken ankle and was hospitalized when a large metal baffle fell from the table and stuck his leg.	1
Employee's hand got caught in a dump truck gate. Employee suffered a crushing injury to the hand; emergency surgery was conducted.	1
Employee fractured his ankle when he slipped on ice while walking to the cargo van, resulting in hospitalization and surgery.	1
On or about February 23, 2015, at 3:10 p.m., an employee slipped on the sidewalk outside the Gram Building and fractured her right elbow. She was hospitalized and required surgery.	1
The employee was checking the water in the front-end loader. When he stepped down, he fell and fractured his right leg.	1
An employee cut off the tip of her left-hand pointer finger while cutting bell peppers.	0
On February 24, 2015, at approximately 7:00 AM, an employee tripped on a call cord and fell. This fall resulted in a fractured hip, requiring hospitalization.	1
An employee moving pallets with a pallet jack was hospitalized after he felt pain in the groin area while taking a turn.	1
On 2/24/15, an employee was injured/hospitalized after falling from a ladder while tying in ductwork.	1
An employee cut his wrist while operating a polishing wheel and was hospitalized overnight.	1
An employee suffered a partial pinky finger amputation from being cut on a die.	1
An employee walked to the rear of a small crane to retrieve his tool bag. The crane operator extended an outrigger that came down on the employee's right foot, causing multiple fractures. The employee was admitted to the hospital for surgery.	1
Employee's finger was caught between a baler and power jack; employee was hospitalized.	1
An employee was hospitalized after sustaining injuries during a snowmobile incident where they struck a tree. The employee broke an ankle, requiring in-patient hospitalization and surgery.	1
On 2/25/2015, an employee's left index finger was caught in a conveyor belt that was being used to move shingles to a rooftop and crushed but not severed.	1
On 02/24/2015, employee was working in the deli department when she tripped over cords on the floor and fell. She broke her hip and was hospitalized.	1
An employee was operating a t6 roll-threading machine. He placed a bar into the machine; the machine cycled and caught his hand between the bar and the machine. His right middle finger was partially amputated.	1
Employee burned left hand with pot handle and was hospitalized due to infection.	1
An employee delivering mail slipped on ice in a driveway, causing injury to the left tibia.	1
Employee was operating a product filling machine and the machine was leaking onto on the containers. The employee opened up the safety guard and tried to wipe down the heat jaws with a cloth when the jaws closed on his hand, amputating three fingers.	0
An employee was hospitalized following a collision with another skier on the lower Columbine Trail, which resulted in a broken leg and wrist.	1
An employee's hand was fractured when a 1700 pound John Deere fuel tank fell from a transporter cart the employee was pushing. The tank fell because the cart frame broke. The support bar for the tank struck the employee's right hand as it fell. The employee sustained fractures and a severed tendon.	1
An employee slipped on ice and fell in the truck yard. The employee was hospitalized with a broken ankle.	1
An employee slipped and fell down a flight of stairs while exiting a building. Weather conditions were a contributing factor.	1
Employee fell approximately 15 feet. No fall protection was being used at the time.	1
An employee was hit by a metal door that was blown open by the wind, knocking the employee to the floor.	1
On 2/24/2015, at approximately 2:00 PM, an employee was injured while changing a tire on a large forklift in the forklift maintenance shop. A smaller forklift was being used to lift the tire into position. The employee was holding the tire in place when the smaller forklift ran over his leg. Incident resulted in broken bones in the lower right leg. Injured employee was taken to the hospital and r…	1
Employee was delivering lumber when the ladder he was using to access the truck slipped on ice and the employee fell. The resulting injuries required hospitalization.	1
A powered industrial vehicle ran over an employee's foot, requiring in-patient hospitalization and surgery.	1
On 2/24/2015, at approximately 2:00 PM, an employee was injured while restocking in the linen department at a department store. The employee was moving comforters and quilts from the floor to the shelves. The employee's foot got caught on one of the quilts that was on the floor, which caused her to fall onto her right hip. She could not get back up to her feet from that point. The injured employe…	1
While operating a door lifter, an employee became caught on the knob. The employee was lifted up in the air and fell 4 feet when released, sustaining a cut on the leg. The employee received stitches and was kept overnight.	1
Employee was driving a scissor lift through a large doorway. When the employee released the controls, the scissor lift jerked backward and caused him to hit his head on the top of the doorway. The employee exited the scissor lift, started walking, fell, and struck his head on the concrete floor. Employee was admitted to York Hospital.	1
At approximately 0800, an employee fell approximately 14 feet to the ground below. The employee was hospitalized and required surgery.	1
Employee was injured by a powered industrial truck that rolled back over the employee's foot. The employee suffered broken bones in the foot.	1
An employee was coming out of the utility room and caught a finger in the door. The index finger suffered a soft tissue amputation at the end and skin was removed to the first knuckle.	1
An employee's gloved hand got caught while operating a lathe, resulting in a broken wrist and laceration of the left pinky finger.	1
While climbing down a military vehicle (MMPV) access ladder, the employee's wedding ring on his left hand got caught on one of the anti-slip barbs on the step. When he dismounted the last step, the flesh was pulled from his ring finger, resulting in its ultimate amputation.	1
On 2/27/15, an employee suffered an in-patient hospitalization. Three employees assembled a stage scene on 2/25/15. The injured employee utilized a self-supported ladder to access the work area, a stage scene of a home with a roof. A portion of the stage scene became unsecure, causing the employee to fall approximately 8 feet from the ladder. The employee struck his shoulder and head and was imme…	1
Employee was cutting a 2-inch by 6-inch piece of metal when his right index finger got caught in the shear. Employee's right index finger was surgically amputated from the first knuckle.	0
Employee was taking a load of manure to the manure pad to dump it. In the process of raising the trailer, the manure load froze while both of the safety latches at the bottom of the tailgate were still engaged. The employee exited the trailer and began to walk around the trailer to see why the load hadn't released. As he got near the tailgate, the manure load let loose and broke the two safety la…	1
An employee's fingertip was amputated while operating a baler in the back room of the store. The employee was lowering the baler gate when it slammed on the employee's fingertip. The employee was seen in the emergency room, where it was discovered that the fingertip could not be reattached.	0
On 2/25/2015 at approximately 3:00 PM, an employee was injured while performing her duties at a manufacturing shop. The employee was inserting pieces of metal into a punch/pressure machine when a portion of her right index finger was amputated by the machine.	0
On 2/25/15, an employee's finger came in contact with the blade of a table saw as it was powering down. The employee was hospitalized.	1
On 2/25/15 at approx. 5:15 p.m., an employee was sanitizing the muffin batter depositor pump. She removed the cover off the side of the equipment, sprayed inside, and then reached into the pump with her right hand to check for remaining batter mix. As a result, three fingertips on her right hand were amputated. The machine was not locked out at the time.	0
Employee leaving the store slipped on the sidewalk while getting into car and fractured hip. Employee was admitted to the hospital.	1
Employee was attempting to cut banding with a pocket knife. The knife slipped and struck the employee in the calf, hitting an artery. Employee was hospitalized.	1
An employee was hospitalized on February 25th, 2015, after falling on black ice and sustaining multiple fractures.	1
An employee was driving a utility vehicle out of the north side of the large transfer building when he turned and struck a parked roll-off truck. The employee struck the roll-off truck with his chest and was hospitalized.	1
Employee was working from a ladder at a private residence. The ladder was leaned against a pole. The ladder fell away from the pole, and the technician fell with the ladder, injuring the right fingers, hand, and wrist. The employee was hospitalized.	1
On February 25, 2015, at approximately 10:00 AM, the injured employee was working near racking aisle 600. A stacker truck bumped into the employee's right foot, which caused the employee to fall on his left side and fracture his left pelvis.	1
Employee working in the Birchwood North Production area attempted to unjam the freezer tunnel with a tool. The employee reached in with the tool (a few inches) when the tool became caught and dragged her hand into the equipment. Her right index finger came into contact with a pinch point (a roller and the guard), amputating her fingertip.	1
Employee was changing out a piece of pipe while installing underground conduits on a directional drilling rig. He was struck by a wrench. The employee was taken to the hospital with injuries to his forearm.	1
Employee exited his vehicle and was walking to the back of the trailer to open the door to deliver items. He slipped on the icy, snow-covered parking lot and broke his right ankle. The employee was hospitalized for treatment.	1
An employee used the running line that was attached to the hook of a crane to pull himself up. The left tip of his middle finger and half of his ring finger got caught between pinch points (the rope and pulley), resulting in an amputation.	1
Employee was carrying a building truss with a forklift and placed a truss into a stored area. The employee reversed the forklift and walked up to the stored truss. The truss fell on the employee, causing facial injuries and fractured ribs.	1
An employee skiing on the Larry Fale Trail was struck by another skier. As a result, the employee suffered suspected rib fractures and other potential injuries to the shoulder and torso areas.	1
An employee was operating the 1708 machine, finishing a tube. The machine cycled then stopped. The employee noticed the machine had stopped and removed the guarding to investigate the problem. The employee saw that the material had pushed the home sensor and then pushed the material back manually, causing it to move forward again. The material got stuck and at the same time pushed the employee's …	0
While riding a scissorlift, employee's face struck a doorway. Employee broke the jaw and was admitted for in-patient hospitalization at the University of Virginia Hospital.	1
An employee going to his car slipped on ice and broke his right leg. The employee went to the hospital and is awaiting surgery.	1
Employee hospitalized due to being struck by a bale of hay while loading it onto a flatbed trailer. Employee broke ribs, pelvis, and vertebrae.	1
An employee backed a tractor trailer into the delivery area of a customer store to unload soft drinks. The unloading area has a hydraulic lift platform with a lift gate on two sides because the receiving floor is at ground level, which is 4 feet lower than the trailer bed. The controls for the platform ride up and down with the platform and are operated by delivery truck drivers. The employee had…	1
Employee suffered a broken finger and a partial amputation on two separate fingers of the left hand while working at the tilt hoist in the planing mill.	1
An employee aboard the Gudrun Maersk fell approximately 18 feet off of a shipping container onto the deck of the ship. He was locking a cone on containers that were on the ship.	1
On February 25, 2015, an employee suffered an amputation of his left thumb to the first knuckle while operating the RAZ machine.	0
An employee working in the extrusion department was moving racking material with a crane when he pinched his left-hand, third fingertip between the hook and rack. The employee sustained a fingertip amputation and underwent out-patient surgery.	0
Employee was attempting to dislodge a dumpster that was frozen to the ground. When the dumpster broke free, it rolled and pinched the employee's left pinky between the dumpster and a parked truck.	0
An employee was walking beside a crane, lost his balance, and slipped in the mud. He couldn't get out of the way and was run over by the crane's wheels, damaging both legs. The employee was hospitalized; the extent of damage was unknown at the time of reporting.	1
Employees were opening a hatch at one of the salt water disposal tanks when a spark created a flash fire. The employee was burned in the flash fire and hospitalized. The other employees received minor skin burns and were examined and released the same day.	1
Employee received burns to the chest, face, and eyes when an Oxidizer machine containing propyl acetate and alcohol exploded.	1
Employee clearing trees for a gas/oil pipeline installation was pinned between two trees and broke a leg.	1
Employee slipped on ice in the hospital parking lot and fell, breaking her leg and ankle.	1
An employee suffered head injuries and lacerations after falling off of a truck while strapping down materials.	1
At the Typhoon Lagoon Water, an employee was checking the slide for cracks or deformities when the employee slipped or tripped and fell. The employee fell forward and struck the right side of his face on the slide.	1
Employee fell down stairs while delivering mail to a customer, breaking his right upper leg. Employee was admitted, kept overnight, and had surgery.	1
An employee was performing a utility locate near the intersection of Summit and Ridge Road in Eagleville, Pennsylvania. While performing this work, the employee was struck by a car. The employee was taken to Paoli Hospital to be treated for fractures/contusions.	1
Employee was selecting orders while walking next to an electric pallet jack. The pallet jack drove onto the employee's left foot, pinning it between the pallet jack and the skid of produce in aisle 34. The employee was hospitalized due to multiple fractures to the left foot.	1
An employee was standing in a room next to the shaft alley of a boat on a dry dock where two employees were heating a steel coupling (shaft that holds the prop on the boat) using two rose buds with forced air and exhaust ventilation established. They were heating the coupling so it would expand and pop loose. After his shift ended, the employee called and reported difficulty breathing. He was adm…	1
Employee fell 8 feet when he was transitioning from the ladder to the roof.	1
On February 26, 2015, an employee amputated a portion of his right middle finger to the first knuckle while arranging 600- to 800-pound I-beams by hand so the load could be picked up with the forklift.	0
An employee was injured when he slipped on ice and fell trying to push a company van.	1
Employee tripped over phone cords and was unable to ambulate afterwards.	1
An employee was hospitalized after falling approximately 18 inches from the first step of a step stool. The employee injured his hip and needed to be hospitalized.	1
Employee was standing on a pallet talking to another employee. When the employee tried to turn around, she lost her balance and fell to the warehouse floor. The employee injured her right hip and was hospitalized on 02/26/2015.	1
Employee using a Milwaukee Magna drill had his right index finger amputated at the second joint.	0
An employee was pulling a trailer in the Peterbilt Facility yard. The trailer turned sharply and the truck turned over.	1
While fighting a fire at the shop, employee received a burn to the left leg.	1
Employee slipped off a saw horse and fell resulting in a laceration to his arm that required stitches and an overnight stay at the hospital.	1
Employee slipped on the ice in the parking lot and fell backwards hitting his head.	1
Employee was cleaning insulator bushings on top of a de-energized transformer/regulator in preparation for tap switch testing. Upon energizing of control voltage for testing, employee received an electric shock.	1
Employee reached into the press #78 and his left index finger was severed at the second joint. The press has a pop up release which is activated after the cycle, the employee placed his hand while the pop up release was in operation catching the employee's hand between the part and the top of the press.	0
On 26 February 2015, an employee was installing drywall from a scissor lift approximately six feet from the ground. While working, the employee fell off the edge of the scissor lift to the ground.	1
An employee was starting up a pump and a hose was not secured. As the employee tried to control the hose, he lost his balance and fell at the same level, hitting his head on the concrete.	1
Employee was operating a yard tractor, backing up a container; it jack-knifed and threw the operator off of the vehicle.	1
Employee was servicing an HVAC unit at a customer's facility. While disassembling the chiller, the employee stepped off the chiller barrel onto a pipe. The employee's foot slipped off the pipe causing him to fall approximately four feet resulting in a broken rib.	1
An employee was hospitalized for a possible concussion, after falling down some stairs.	1
At Sam's Club # 4998 in Lady Lake, Florida, an employee was injured when a forklift ran over his right foot, breaking three toes. The employee was helping to load carts when his foot was crushed by the forklift wheel.	1
A mobile conveyor was moved out of place for cleaning. An employee tripped over the angle iron bracing that remained on the floor. She fell forward, injuring her right arm and shoulder. She was transported to Lehigh Valley Hospital in Hazleton, then admitted to Lehigh Valley Hospital in Allentown when she experienced loss of feeling in her right hand.	1
Employee was putting a lock on the trailer door in the parking lot and slipped on ice, fell and broke the right ankle.	1
The employee was using a long board to push debris out of the conveyor, which was stopped up. The employee reached for a hand-hold and instead grabbed the conveyor. One of the 2' blocks of lumber and hit his thumb, resulting in an amputation.	1
On 2/26/2015, an employee was using a ladder to change a light bulb. The employee fell from the ladder and was knocked unconscious. The employee was hospitalized because of the injuries sustained in the fall.	1
Employee was burned by sulfuric acid and admitted to the hospital.	1
An employee had his fingertip amputated while using a rag to de-bur a piece of material coming out of a machine on the slitting line. The machine caught the rag and pulled it with the employee's finger.	1
On February 26, 2015, an employee suffered severe injuries while operating the A-line machine. The employee's hand and arm were pulled into the pinch rollers during operation.	1
Employee was admitted to the hospital after dropping an iron casting on his foot. Employee sustained no broken bones, but foot is swollen and purple.	1
An employee working in the melting department was burned on the left leg when the exhaust line in the furnace loading pit exploded. The employee was admitted overnight to the hospital.	1
Employee was reporting for work, got out of the car, slipped on ice, fell and struck the back of the head. He was admitted to the hospital for a brain injury.	1
Employee was offloading steel from a truck when the load shifted, pinning his right arm between the steel. The employee did not break any bones and was admitted to the hospital.	1
An employee suffered a fractured left leg and was hospitalized due to being struck by an automated guided vehicle.	1
An employee fell in the parking lot due to ice on the walking surface.	1
Employee fell approximately 16 feet through a skylight to the ground inside the building.	1
While cleaning snow off of a roof, the employee fell through a skylight.	1
An employee amputated the very tip of his right-hand index finger while skinning a deer.	0
An employee performing maintenance on a palletizer slipped and fell backwards hitting his head on the concrete floor.	1
The employee was cleaning a part with a scotch brite pad when he attempted to clean the burrs out of a part while reversing the machine. The pad was caught and drawn into the machine, pulling in the employee's finger and amputating the nail end.	0
An employee was loading a ladder on the ladder rack of a truck. When the employee went to step down, his ring got caught on the rack and his finger was sliced open.	1
An employee stacking 115-pound metal skid pallets attempted to straighten a crooked one. Several pallets fell and struck the employee, resulting in a left leg fracture and ligament (MCL) damage.	1
The injured employee was helping chock pipe when the pipe started rolling. The employee ducked down; three pipes hit him in the back of the head and knocked him unconscious. He was transported and admitted to the hospital.	1
The injured employee was welding with his back to an overhead crane (fitter). The crane operator was using the crane to lift a 4'x3'x12"-wide beam assembly, but the crane was not centered over the load, causing the load to swing when lifted. The swinging beam assembly struck the bulkhead assembly behind the injured employee, causing the bulkhead assembly to fall over and hit the injured employee'…	1
An employee was standing near a pot belly natural gas heater, and his clothing caught on fire. The employee was admitted to the hospital.	1
An employee walking at the job site slipped on ice and suffered a spiral fracture of the right femur.	1
On February 27, 2015, an employee severely injured his finger while moving a 50-pound vise in the Rack Maintenance Area. The employee crushed the upper portion of the right pinky finger. Medical providers removed the untreatable portion of the finger between the first and second knuckle.	0
The employee was attempting to rework the alignment on a seam in a rolled metal cylinder when the spot welds broke. The metal struck the employee, resulting in a fractured left leg and numerous fractures to both feet.	1
An employee fell approximately 8 feet from a ladder while climbing to install satellite equipment. The employee broke both ankles and an index finger.	1
An employee was standing on top of a pallet while stocking shelves. The employee fell from the pallet to the ground and broke her hip. The employee was admitted to the hospital.	1
An employee was walking through the shop, tripped over a curb, and fell backwards. He hit his head on the floor, sustaining a concussion and three fractured ribs.	1
Employee was polishing stem using two feet of polishing cloth when the cloth and the employee's glove got caught in the rotating stem. The employee's left hand was pulled into the stem, resulting in a left thumb amputation.	1
The employee was operating a 6-inch vacuum hose in a sump. The hose kicked back, knocking the employee to the floor. He broke three bones in his right ankle. The employee was hospitalized overnight and required surgery.	1
An employee was helping to remove reflective pavement markers when debris caused by the sledgehammer hitting the marker struck the employee's eye. The injured employee was wearing safety glasses.	1
While disconnecting the chain from the connecting point of the hangar door, the employee's left pinky got caught between the chain and the door. The tip of the pinky and the top part of the nail came off.	0
An employee was delivering mail to a residence. The mailbox was mounted to the outside of a fence near a gate. A pit-bull/boxer mix that was inside of the fence jumped on the gate, causing it to open. When the dog attacked the employee, she put up her right hand and the dog bit it, resulting in broken bones. She was hospitalized.	1
The employee was driving the powered industrial truck, stacking product on the top of the third pallet. The employee stacked the pallet and put the forklift in reverse. The employee then placed the forklift in forward, assuming that the forks were still elevated. The forklift fell on its side, causing the employee to break an ankle.	1
An employee's fingertip was amputated in the workplace.	0
An employee working on a scoring machine amputated his right pointer finger up to the first knuckle.	1
An employee had the left index fingertip amputated while trying to clear a jam from the tissue paper convertor machine on February 27, 2015, at 2:00 pm.	0
An employee was struck by a piece of facade and hospitalized.	1
An employee was cutting siding into 2-inch strips using a circular saw on a saw horse. The strip started to buckle; the employee reached to grab it, cutting the palm at the finger joint.	1
An employee amputated his fingers while using a saw.	1
Employee was attempting to remove meat/fat particle from an auger with a stream of water. The employee then attempted to remove the particle with his hand. While attempting to remove the particle, the employee lost the middle finger on the left hand.	1
Mail carrier slipped on ice and fell breaking her left ankle. She was wearing spiked shoes at the time of the incident	1
The employee was helping a truck driver adjust the rear tandems on his tractor trailer. The employee was under the trailer attempting to adjust the tandems when they slipped forward, pinning is left arm at the elbow area between the trailer and the tandem. The employee was taken to Creighton University Hospital where doctors amputated the arm midway down his left bicep.	1
Employee inhaled muriatic acid.	1
Employee slipped on ice and fell while crossing the street. Employee broke two ribs and punctured a lung.	1
Employee fell at the jobsite trailer and sustained a leg fracture. The employee was admitted to the hospital.	1
A worker slipped on ice and fell walking from his mobile crane to the office. He sustained a broken right ankle and was hospitalized for two nights.	1
An employee was attaching a compressor to a skid with a pneumatic impact driver. The employee's finger got caught in the driver, which tore off his fingertip; the injury did not involve the bone.	0
An employee pulled a car around for customers. The customers got in the car. The employee was preparing to close the door when a blue VW ran into him and the car, dragging him 90 feet and then running him over.	1
The employee helped finish installing deep foundation and began disassembling equipment at the site. While dismantling the crane, the employee used a hammer to knock a pin from a boom to disassemble it. The boom fell on the employee, resulting in an in-patient hospitalization and injuries to the wrist, both ankles, and the leg, as well as a possible back injury.	1
An employee was injured while unhooking a truck from the wrecker, requiring hospitalization.	1
An employee dismounted a powered industrial truck before it came to a complete stop. The employee's foot became wedged between the skate rail and was rolled onto by the vehicle, resulting in a crushed ankle.	1
Employee was walking outside near the engine room office at National Beef when he fell on the ice/snow and broke his tibia and fibula bones.	1
An employee was conducting a snowboarding class lesson on the ski slope when a customer on a snowboard collided with him, causing serious injuries.	1
An employee fell off of a ladder and struck their head on a concrete floor. The employee was hospitalized.	1
An employee fell while skiing and broke their tibia bone.	1
An employee was grooming a cat with a nail trimmer when the cat bit the employee. The employee was admitted to the hospital for an infection between the hand and index finger.	1
Employee was using a band saw in the commissary's butcher shop area to process meat for resale when he amputated the tip of his left thumb.	0
An employee performing roofing work fell approximately 12 feet. He was laying down substrate at the time of the accident in preparation for the placement of roof shingles.	1
An employee was cleaning out a scrap box. The employee waved to the PIT operator to reverse. The operator started to reverse when his foot slipped. The PIT moved forward and pinned the employee between the scrap box and a guardrail.	1
An employee on a ladder was moving a box of meat from a storage rack when he twisted and reinjured his back. He fell approximately 2 feet and was admitted to the hospital for back treatment/possible surgery.	1
An employee was setting up a demo cart and preparing for a food demonstration. She turned and tripped on the rubber mat causing a fall that broke her hip.	1
On 3-1-15 at 12:30 pm, an employee operating a manual vegetable dicer amputated the left index fingertip. The fingertip was pinned and reattached.	0
An employee was inserting new pumps on the landing gear of an airplane. When the employee dismounted, he felt pain in his back.	1
On or about March 1, 2015, an employee sustained an amputation injury to the left middle finger while unjamming a snow blower.	0
On 3/1/15, an employee was struck by a passenger vehicle in a roadside work zone, resulting in an amputation.	1
An employee was draining condensate out of the treater line when a flash fire occurred, causing second degree burns.	1
An employee amputated approximately a quarter of an inch of a fingertip and also lost part of another fingertip on the same hand.	0
An employee amputated his fingertip while sharpening a chisel.	0
An employee's left ring finger broke due to being smashed between two parts of a dumper food processing machine. The employee was hospitalized and had surgery.	1
Employee slipped on ice and fell striking the head.	1
An employee working in the store was injured when a vehicle struck the building.	1
An employee got struck by an "I" beam and fell approximately 4 feet.	1
An employee was lifting a pipe into place with a hoist. The pipe came loose and caught his right hand between the pipe and a fusion machine. The pipe was rigged with a choker but not shackled. The employee's right little finger was crushed and he was hospitalized.	1
An employee was working on a pipe with a breakout wrench when it slipped and severed his left ring fingertip.	0
An employee tripped and fell, striking his head against the corner of the house. He was admitted to hospital for head lacerations and overnight observation.	1
An employee engaged in roofing activities fell through the roof. He was transported and admitted to Kendall Regional Medical Center in Miami.	1
An employee was completely engulfed by silage at the entrance of an outdoor silage bunker. The employee sustained a spinal vertebra fracture, right hip fracture, and head laceration.	1
An employee walking to the break area slipped on mud and fell onto the concrete floor breaking his right femur.	1
An employee was emptying the contents of an aerosol can. The aerosol can ignited and burned the employee's hands, forearm, neck, and lower part of face.	1
An employee was cleaning the units on the second floor when he stepped on a loose platform close to the forklift and fell 10 feet to the ground. The employee was hospitalized with a broken right elbow and had surgery.	1
Employee was cleaning the press filter when he got pinned against a rack by a forklift.	1
An employee arrived at the facility early in the morning and was shoveling snow off of the front walk when he stepped on some ice. He tried to catch his fall, but the weight of his body broke the lower portion of his left leg. He was hospitalized.	1
The employee was leaving work. While boarding the shuttle, the employee missed a step and fell, fracturing her right clavicle.	1
An employee had delivered new appliances and was loading the old appliances onto the truck. The employee's left middle finger caught in the tailgate, cutting through tendons and part of the bone.	1
An employee's right index fingertip was amputated on March 3, 2014. The employee was taking down operating room lights at OSU East Hospital. When the employee went to set the light down on the ground, a spring snapped on the light and caught the employee's finger.	0
An employee was assembling a metal part to a frame when the sheet metal dislodged and cut a tendon above the cut-resistance glove on his arm.	1
An employee was removing a pump from a roller machine. He took his gloves off to remove bolts. The 86-lb. pump slipped; he went to grab it, and his finger was sheered off between the pump and the frame of the machine.	0
An employee was on a 6-foot fiberglass stepladder, pulling wire through a conduit for a 24-volt DC fire alarm system. The employee fell off of the stepladder and suffered a head injury and broken rib.	1
Employee was hospitalized after cutting his finger while operating a water-jet cutting machine.	1
The driver of a front-end loader waste dump truck fell from the top of the truck to the pavement and was hospitalized with a broken neck.	1
Employee was pulling copper out of the copper shear when he felt pressure on his left thumb finger. His fingertip was cut when he tried to pull his thumb out.	1
Around 7:30 PM, an employee tripped over a rope and fell on his right arm. The employee complained about pain on his right elbow and was hospitalized.	1
A telescopic Kelly bar dropped on an employee's hand while he was digging a hole with an auger, crushing his left index finger.	1
An employee notified the press operator that he was ready for the press table to be lowered. As the table was lowering, the employee leaned over on the table; his first, right-hand finger got caught between the die strap and the table.	0
An employee was working from a step ladder to install cable at a bank when the ladder slipped out from underneath him due to snow and ice on the walkway. He broke his leg and was admitted to the hospital.	1
An employee slammed his left ring finger while attempting to close his truck's double doors. An approximately 1/4" piece of his left fingertip was amputated (flesh only, not bone), and he sustained a minor fracture in the same fingertip.	0
An employee was placing plugs into tank bushings. The tester operator actuated the test sequence, causing the safety door to close while the employee's hand was in the door. The employee's left ring finger was amputated halfway down to the fingernail.	0
An employee shoveling snow outside of the facility slipped and hit his head.	1
An employee operating a tail stretcher machine sustained a partial finger amputation. The employee's fingers were not guarded and the left index fingertip was smashed.	0
On 3/02/2015, an employee was working in the freight sorting building on an outbound slide. At approximately 8:30 PM, the employee was sorting freight when she tripped on the edge of a floor mat that was slightly elevated, falling on her right hip. The employee was hospitalized and had surgery.	1
An employee's finger was amputated when a piece of unsecured plywood slid off of a forklift and smashed the left-hand pinky finger between two plywood stacks.	0
An employee driving a forklift collided with a second employee who was driving a forklift with a pallet attached to it. The employee injured the left foot.	1
An employee slipped on a wet floor and fell.	1
An employee was fitting plating when the plating shifted and crushed the third and fourth digits on the right hand. The employee was taken to the emergency room where pins were put in.	1
On or about March 02, 2015, an employee suffered multiple fractures to her right arm requiring hospitalization after being caught in a rolling conveyor.	1
An employee received burns to his face, head, and chest while refueling a motorhome with propane.	1
Employee's hand got caught between a belt and sprocket during startup operations. The employee was hospitalized.	1
The injured employee was standing halfway up a fold-down attic ladder, receiving instructions on what materials/equipment would be needed to fully repair the attic heater. While descending the ladder, the employee missed a step, fell, and fractured a vertebra in the thoracic area of the back.	1
On March 2, 2015, an employee entering his office from outdoors fell and fractured his hip. The employee was hospitalized.	1
Employee's right ring finger was amputated by the blade on the meat-cutting machine.	0
Employee was walking into work in the parking lot and slipped on ice and fell striking the head.	1
An employee was attempting to get a ride on a sit-down forklift from another operator when he fell off the side of the forklift. The rear wheel ran over the injured employee's leg.	1
An employee was working on the third deck. As he was using a ladder to come down, he fell and sustained an injury.	1
Employee on the roof was checking a stand pipe and slipped and fell breaking a hip.	1
An employee was returning to the work area when a truck driver lost control, drove through the parking lot, and struck the building where the employee works. The employee was pinned under the truck and building debris.	1
An employee working on the production line between the window washer and the oven received a severe injury when the employee's arm was pulled into the conveyor system by the employee's smock waist strap.	1
Employee fell on ice while delivering mail, resulting in a broken leg and displaced ankle joint.	1
An employee was loading trash into the back of the garbage truck when he was struck by a drunk driver.	1
An employee was taking a Rhesus monkey out of the rig. She was unfastening the last head post when the monkey bit her right small finger.	1
Two large metal doors that swing inward/outward were being closed to perform high-pressure tests on the SB-BOP. The injured employee's left index finger's distal phalanx got pinched/stuck between the doors while closing them. The employee jerked the hand away and sustained an amputation (no bone removal) to the finger.	0
An employee was working in the edible cutting section using a conveyor fed belt saw. His thumb made contact with the saw blade, removing the tip of his left thumb halfway down the thumbnail.	0
Employee was in a car accident while delivering food.	1
Employee got his finger caught in a machine.	0
An employee climbing a ladder fell 12 feet and injured his right wrist and both ankles.	1
An employee was inspecting a tooling knife on a slitting machine. The employee fell into the machine when it was jogged forward. His left foot was degloved up to the ankle, and he broke numerous bones. He was hospitalized and required surgery.	1
An employee was injured on the harvest floor while opening shanks. The employee suffered a laceration to the right forearm and was hospitalized.	1
An employee was using a ladder, missed a step, fell, and fractured his leg.	1
The employee was salting the sidewalks and slipped on ice and fell resulting in a fracture.	1
An employee had just retrieved a full 30 lb. propane tank from storage and was walking and carrying the tank to place it on a forklift truck. The employee slipped on ice and fell breaking his fibula and tibia bones.	1
An employee was unloading a trailer using a forklift. While reversing the forklift, the employee struck the dock door, fracturing the left thumb.	1
Employee's left hand got caught in a conveyor belt and pulley while increasing the tension. The employee's left index finger was amputated.	1
An employee was shocked when he pushed the start button on a vibrator to shake material out of a bin. He fell back onto a 32-inch highway concrete barrier and hit his right shoulder and left cheek.	1
On 3/3/15, an employee slipped on ice in the parking lot and fell. The employee was immediately taken for medical treatment where X-rays showed a broken right arm or humerus. The employee was scheduled to see an Orthopedist on 3/4/15. Following the appointment with the Orthopedist, the employee was admitted to the hospital for surgery on her broken humerus.	1
Employee slipped on ice in a customer's parking lot and fell resulting in two broken ribs and a punctured lung.	1
One employee fell and struck his head against a tree stump.	1
An employee slipped or tripped when bending over to pick up metal studs from the storage area. The employee fell onto the pile of metal studs and received a laceration that resulted in a hospitalization and surgery to repair the tendon.	1
An employee was struck by falling blocks from a crane.	1
Employee fell approximately 4 four feet from the top of a precast concrete wall, injuring his head and fracturing his ribs. Sleet was a contributing factor.	1
An employee was moving equipment when she tripped over equipment cord, hitting her face on a shelf.	1
While in the parking lot, the employee slipped on black ice and fell on her back resulting in skull fracture.	1
The injured employee's hair got caught in the unguarded belts of a die-cutting machine as he was making an adjustment to the machine. His hair and scalp were removed.	1
Molten metal spilled from a ladle onto an employee's left foot, causing burns and hospital admission.	1
An employee was cleaning a pump near the marination mix tank. She removed the piping but did not remove the cover and reached into the opening. She felt the sharpness of the impeller and quickly withdrew her hand. The distal portion of the third finger on the left hand was amputated.	0
A robotic arm pinned an employee's head to a CNC machine while he was performing maintenance work.	1
A worker was cutting steel tubing using a band saw. His right index finger was amputated by the blade.	0
An employee fell off of a ladder at a jobsite and was admitted to the hospital after sustaining broken ribs.	1
An employee was hanging a lashing bar on the aft end of the ship. The bar popped out of the corner and pinched the employee's right thumb between the railing and the lashing bar. The thumb tip was severed.	1
An employee slipped on ice, sustaining a concussion, broken right femur, and crushed knee.	0
An employee amputated the left index finger at the first knuckle while operating a Skilsaw to cut the end of a board.	1
A maintenance employee was using a drill press when their left pinky finger was caught in a slot on the work bench, resulting in a fingertip amputation.	0
Employee was walking between the garage and his truck, carrying an approximately 25 lb. cable reel. He slipped on the snow and fell. He drove himself to the hospital, suffered a hernia and had surgery.	1
An employee was operating a shaper to mold pieces of wood when a piece of wood got thrown out of the shaper and caused the employee's fingers to make contact with the shaper knife. He lost the first digit of his ring finger, more than half of his middle finger, and his index fingertip to the bone on the right hand, requiring hospitalization.	0
A safe door closed on the employee's right middle finger. Her finger was bleeding, so she sat down on the chair by the safe. When she stood up, she fainted and fell forward, hitting her face on the computer console on the edge of the desk. She was discovered by a coworker on the floor. The employee broke her tooth. She was admitted to the hospital.	1
An employee was exposed to steam that contained sodium sulfate, tetrasodium pyrophosphate, and potassium hydroxide while working on an HVAC system in the basement/mechanical room of the hospital.	1
An employee was delivering a package when ice and snow fell from the roof and struck her. She sustained a fractured ankle, as well as rib and lung injuries, and was admitted to the hospital.	1
An employee, who was unloading a truck, slipped on ice, fell, struck his head, and was admitted to hospital.	1
The employee was traveling through the shop area in the dark to turn on the lights when she tripped over a lawnmower and fractured her left ankle.	1
An employee slipped on ice and fell suffering a broken wrist which required surgery.	1
Employee was walking between two buildings and slipped on a side walk and fell landing on her knee.	1
On March 4, 2015, an employee spreading ice melt slipped on ice and fractured his right ankle.	1
An employee was using a come-along while performing maintenance on the leaf springs of a bus. The come-along slipped out of position and struck the employee in the right temporal lobe area, resulting in a deep laceration and fractured skull.	1
On Monday, March 2, 2015, at approximately 7:00 pm, an employee was operating a blow molding machine. The employee reached past the guard, and the machine cycled and smashed four fingers on the employee's right hand. The employee sustained an amputation of the fourth digit, partial amputation of the fifth digit, and a full thickness burn to the right middle finger. The employee was admitted to th…	1
An employee injured his wrist and head when he slipped on a three-rung ladder. He was admitted to the hospital and treated.	1
An employee sustained head injuries when he fell 54 inches off the back end of a conveyor load truck and landed on the concrete.	1
An employee fell from the third floor to the second floor when his foot got stuck on a pallet. He fell with the pallet to the second floor. He broke his femur and was admitted to the hospital and treated.	1
An employee amputated a fingertip while attaching a tandem trailer dolly to the first trailer's pintle hook.	0
An employee fell through the roof while inspecting the wood to see if it was rotten. He injured his lower lumbar.	1
An employee was prepping a recreational race course surface by side-slipping his skis. The employee caught his downhill ski edge and fell, fracturing several ribs and rupturing his spleen.	1
An employee pushing the breakfast cart across the street from the church kitchen to the school slipped on ice and broke his left ankle, resulting in hospitalization and surgery.	1
An employee's finger was caught between two flange faces while manually positioning a portable pipe skid.	1
An employee suffered an amputation of his index fingertip when he tried to unjam the bagging machine.	0
An employee was using 2-inch, clear packaging tape to secure boxes on a pallet. He inhaled a small piece of the tape while cutting it by mouth, and the tape adhered to a portion of his mid-to-upper throat. He was admitted to the hospital and underwent treatment.	1
An employee was hand washing an aluminum casting at the "hand wash cabinet" (machine) using 3,700 psi water pressure to remove ceramic materials from the casting. The employee was wearing hand protection (double glove with inner neoprene and outer cut-resistant Kevlar with neoprene coating). The employee suffered a water injection injury to the right middle finger, requiring overnight hospitaliza…	1
A maintenance employee slipped from a railing 18 inches from the floor and fractured his elbow.	1
Employee was standing on the second floor dismantling a metal mod structure when he fell through the sheet metal and cut his left arm to the bone near his elbow. He was wearing fall protection and did not impact the floor but suffered the cut on the way down.	1
An employee was struck and run over by the front left tire of a rough terrain forklift. The rough terrain forklift was carrying a load of logs, and the forklift operator was driving towards the scale. The injured employee was hospitalized.	1
Employee sustained an amputation of the right pinky fingertip while loading a wooden reel onto a pack line. His right little finger was crushed between the flange and the reel.	0
The employee reached into a poultry skinning machine to push meat through. The metal mesh glove she was wearing became caught and pulled her hand into the machine, amputating her middle fingertip and nail.	0
Employee fell suffering 3 fractured ribs and a collapsed lung.	1
On March 4, 2015, an employee was hospitalized due to an electrical shock.	1
An HVAC maintenance employee was descending five flights of stairs when he slipped and/or lost his footing and fell. The employee sustained fractured ribs and was hospitalized. The employer stated that snow and ice were contributing factors.	1
The employee was carrying a piece of plywood on the second floor of the residential structure. The employee fell over the edge approximately 8 feet.	1
An employee fell 6.5 feet from a piece of equipment while installing an exhaust hood.	1
On March 04, 2015, at approximately 4:30 p.m., two employees were preparing to depart the construction area due to rain. The injured employee went to retrieve his wallet from his lunch pail in the back of the truck they were going to drive. While he was in the back of the truck, a Porta John truck was reversing and sideswiped him between the two trucks. The employee was admitted to Odessa Medical…	1
Employee cut his hand while moving a glass tabletop from a storage container to a garbage dumpster.	1
An employee walking down the stairs missed the last step and fell on the floor, fracturing her hip.	1
On 3/5/15 around noon, an employee fell approximately 8' from a ladder when the ductwork he was releasing swung down, hit the ladder, and rocked it. The employee sustained two left arm fractures (wrist and elbow) and a possible pelvis fracture. The employee was transported to ECMC where he was treated and released.	1
An employee suffered a leg fracture after slipping and falling approximately four feet off a damp platform.	1
Employee slipped on ice in the parking lot and fell.	1
An employee was raking dirt behind a skid loader; the operator did not see him and ran him over. He was transported to the hospital.	1
An employee slipped on ice and fell injuring his left ankle.	1
On March 5, 2015, an employee was hospitalized after suffering a foot injury on the job. The employee was standing next to a trench at ground level while lowering a concrete pipe into the ground when the pipe struck the employee in the leg.	1
Employee was struck in his back with a chain while walking behind a vehicle-mounted drilling rig.	1
Employee slipped on snow and fell, breaking his ankle in three places.	1
Employee was cutting the butt end of a utility pole with a chainsaw . The chainsaw made contact with the employee's foot, which was near the point of operation, resulting in severe laceration and broken bones.	1
An employee was using a forklift to unload sprinkler pipes that were 2 to 4 inches in diameter, roughly 19 feet long, and came in bundles weighing 1,800 to 2,000 pounds. The pipes were delivered on a straight truck. The employee was only able to unload the bundles from one side. The last bundle was 6 inches away, so a lever was used to try and move the bundle towards the forklift. One of the supp…	1
Employee slipped on ice and fell in a customer parking lot. The employee will require surgery to repair a broken leg.	1
An employee was conducting repairs on the horizontal expander. The equipment was not locked out. The gear energized and crushed his left index finger, resulting in a fingertip amputation.	1
An employee fell from the second floor, at a height of approximately 10 feet, while installing sheetrock. The employee did not have a personal fall arrest system at the time of the accident.	1
An employee was cleaning a grinder when the grinder blade dropped on his left hand. The employee pulled his hand out of his glove and amputated his left middle fingertip.	0
An employee cut his ring fingertip while operating a bottling machine, resulting in a finger amputation.	0
Employee sustained partial amputations of his right-hand index and middle fingers when his hand got caught in a nip point while operating a ball former.	0
An employee was being trained to operate a forklift when he lost control, bumped a guardrail, and broke his lower right leg.	1
An employee partially amputated his left-hand middle finger when his hand got caught between the forklift he was operating and a vat dumper safety bar.	0
The injured employee was auditing inventory/scanning freight using a ladder. The employee was holding on to the ladder with the right hand and held a telxon in the left hand. While descending the ladder, the employee missed the third step and fell approximately 4 feet to the ground. The employee landed on the left leg, breaking it in several places.	1
An employee was injured on 3-5-15 at 5:00PM when the employee slipped on ice and fell in the parking area. The employee was hospitalized and surgically treated for a foot/ankle injury.	1
An employee was installing decking on top of bar joists and welding it in place. A piece of decking was not adequately supported by the bar joists. The employee stepped on that piece, which caved in under his weight, and fell about 12' onto the concrete ground, resulting in a hospitalization.	1
An employee fell from a bicycle while patrolling the park and was hospitalized.	1
On or about March 5, 2015, an employee suffered fractures to both feet after falling approximately 6 feet during a training exercise (mock drill - high angle rescue).	1
An employee was performing carpentry work using a nail gun to nail bracing for a new residential dwelling's soffits. He was descending the ladder when the nail gun bumped the ladder and discharged a nail into his kneecap.	1
The employee was walking on the south side of the facility and slipped on slush and water and fell suffering a fractured hip.	1
Employee fell on ice when walking across the parking lot.	1
At approximately 3:30 AM on March 5, 2015, an employee cleaning a pit was pushing mud toward a vacuum hose when he felt a pull in his groin area. A supervisor and employees aided the employee who exited the pit and, upon further examination, determined that a hernia had occurred. The employee was admitted to the hospital and required surgery.	1
The end of an employee's left-hand middle finger was amputated by an unguarded hole punch machine.	0
An employee was moving a piece of steel into place for rigging. The piece crushed his fingertip and required closure by a physician. The crushing injury was classified as an amputation.	0
An employee walking down the ramp at a patient's home slipped and sustained two fractures in the left leg.	1
A truck driver slipped and broke his right wrist while dismounting from inside the garbage truck.	1
An employee slipped on ice, fell and hit his head on the ground of a barn while feeding the horses.	1
An employee was unloading freight from the back of the trailer with a two wheeled dolly when he slipped on the lip of the trailer, fell to the ground, and fractured his left elbow.	1
An employee was hospitalized after being intoxicated by carbon monoxide at his jobsite.	1
An employee working on the picker conveyor was hospitalized after cutting his arm between the wrist and elbow on March 6, 2015.	1
On 3/6/15 at 4:30 p.m., an employee was trying to move a co-extruder towards the extrusion line to get it back on the extrusion line track. The employee used a pry bar to move the machine forward, while a second employee tried to loosen the wheel. The second employee's right index finger got caught between the pry bar and the machine track.	0
An employee was struck by drywall sheets, which broke his leg at the knee.	1
An employee was using a saw that kept clogging with sawdust. The employee placed the vac hose at the bottom of the saw, and the hose was sucked into the bottom. He sustained an amputation to his right-hand index finger.	0
Employee was lifting pipes when the pipes slipped and fell onto the employee's fingers resulting in medical amputation.	0
An employee was welding black iron pipe for stem lines at the new Limited Brands facility under construction in Johnstown, Ohio. The employee left work early due to an extreme headache. He was taken to the hospital where he was diagnosed with carbon monoxide intoxication.	1
An employee was working behind the cash register when she became lightheaded and fainted. She fell and hit her head against the cash register. The employee was hospitalized overnight.	1
A contractor hired to replace an old pipeline damaged it with a backhoe and created a leak. There was a trench about 3 feet deep and 18 inches wide. The injured employee was on scene to evaluate the leak. He moved from one side of the trench to the other. The soil on the opposite side gave way and exposed a tree root; he hit his chin on that root. The employee broke two bones in his left leg abou…	1
An employee operating a chop saw sustained a partial amputation of his finger when the blade caught his glove. The machine guard had not stopped at the time.	0
An employee suffered a partial amputation of the thumb tip while using a table saw.	1
An employee was caulking a commerical building and fell off a ladder approximately 15 feet. The employee sustained injuries such as a fractured left ankle, wrist, and right tibia.	1
Employee slipped on ice and fell in the parking lot.	1
Employee slipped on ice and fell in the parking lot while walking from the building to the truck.	1
An employee tripped over a concrete parking barrier while walking back to the delivery truck, breaking his femur.	1
Employee slipped on ice and fell when stepping out of his truck. He was admitted to the hospital with rib injuries.	1
An employee was using a screw gun and handling a metal stud. When he went to put the screw into the metal stud, the tip of the screw gun hit the middle of his hand. The worker was hospitalized and received three stitches.	1
An employee was injured when the stand-up forklift he was driving hit a parked forklift. One of the parked forklift's forks entered the cab, struck his foot, and cut his foot and leg. He was hospitalized.	1
An employee slipped on ice walking to the car in the parking lot. The employee was taken to the hospital and had surgery on the left ankle.	1
An employee slipped on ice in the facility's parking lot, injuring the back of his head.	1
An employee's hand/fingers were crushed while positioning a wall form, which was being lifted into place by a crane.	1
An employee partially amputated his right middle finger while cleaning a metal bar that separates two pieces of a conveyor belt in the bakery department.	0
An employee broke her ankle when she slipped on ice in the parking lot. The employee was admitted to the hospital for surgery.	1
An employee was unloading a truck with trusses. He was unbanning the metal band on the side of the truck when the band broke and caused a bundle of trusses to fall on the employee.	1
An employee was hit by a Bobcat vehicle and was hospitalized.	1
An employee was walking to the store loading dock when he slipped and fell on ice. He injured his hip and buttocks area.	1
Employee slipped on black ice on the sidewalk and fell while walking from her car to the building to start her work day. She hit her head and was knocked unconscious.	1
On 3/06/2015 at approximately 9:44 AM, an employee was injured when he lost his footing on top of a 9 foot wall while installing ceiling joists and fell backwards onto the concrete floor below. The employee was admitted to the hospital with a brain injury.	1
An employee walking across the parking into the hospital slipped and fell on ice, injuring her back.	1
At approximately 11:00 a.m., employees were working at Manchester Terminal onboard a vessel. Approximately 12 employees were loading 5' x 10' steel plates onto the vessel (BBC Plata). The ship's crane was loading the plates inside the vessel with assistance from the employees. During the operation, two of the injured employee's fingers got pinched between two plates. He pulled away, and his left-…	1
On March 7, 2015, at 3 AM, an employee was cleaning a roller with a rag. The roller was in operation at the time. The rag became entangled and was pulled into the roller, pulling the employee's hand in with it and resulting in an amputation to his right ring fingertip.	0
An employee tripped over a hose connected to a rail car, fell, and landed on his right hip.	1
An employee was removing a die when another employee started the machine.	1
An employee was riding on the back of a company pickup truck. As the driver took a right-hand turn, the employee fell off and suffered head trauma.	1
An employee was working in the small bar finishing area, when he attempted to reach a spray can of lubricant located on the small bar table inside the guarded area. He was using a rod to manipulate the can closer to the guard rail by reaching over the guard rail, when the carry-over arm struck him, pulled him over the guard rail, and dragged him to the floor. The carry-over arm continued its oper…	1
An employee fell from a three-step ladder and struck her head on the floor, resulting in a fractured skull.	1
An employee was loading a trailer with a covered wagon (all-purpose container) when she looked down and saw that she was bleeding. She was wearing gloves. Her fingertip was amputated.	0
An employee was making rounds in the Inmate Housing Unit C when he slipped on wet stairs inside of the housing unit and fell injuring his neck and back.	1
An employee had just adjusted a nut on the motorcycle tire-building machine he was servicing. He instructed the operator to put the machine into auto mode. When the employee's hand entered the machine, the beadset (a movable part on the machine) moved forward, and his wrist got caught in a crush point between the beadset and the drum.	1
An employee amputated the tip of the left-hand middle finger while operating a drill.	1
An employee's leg was amputated after being caught in an auger.	0
An employee was sitting on top of a toolbox while riding in the back of a pickup truck. When the truck made a right turn, the employee slid and fell off the left side of the truck onto the side of the road.	1
The employee slipped on ice and fell while working in the loading and receiving area of the store.	1
An employee was replacing an overhead door recoil cable when the cable tightened and pressed his thumb against the overhead door track. His left thumb was amputated at the tip of the bone.	1
An employee was struck and injured by another employee's personal vehicle on 03/08/15.	1
An employee was being trained to operate a stand-up type powered industrial truck, which resulted in the employee's left foot being crushed and lacerated.	1
An employee amputated her left middle fingertip.	1
Employee slipped and fell in the parking lot suffering a broken leg.	1
An employee fell approximately 6 feet off of a rig structure while nippling up the BOP and broke a tibia.	1
On March 8, 2015, at approximately 8:08 p.m., an employee disconnected a hose from a cylinder of allyl alcohol. He carried the hose to an area and began cleaning the hose with toluene when he experienced shortness of breath. An air evacuation was requested and the employee was air lifted to the hospital and hospitalized for chest pains.	1
Employee slipped on black ice in the establishment's parking lot and broke his ankle.	1
An employee was using an air nozzle attached to a hose when she tripped and fell over the hose and a T-handle. The employee broke her left ulna and radial bones in her forearm. She was hospitalized and required surgery to repair the broken bones.	1
On March 8, 2015, at approximately 10:00 a.m., an employee exited the cab of his hydraulic link belt crane and fell 6 feet to the ground. The employee was hospitalized for a possible rib fracture.	1
An employee was hospitalized after his arm got caught between two rollers in the slitter machine.	1
An employee received multiple burns to his upper body when the T-shirt underneath his welding shirt caught on fire while welding. He received second and third degree burns on his head, neck, back, and right arm. The T-shirt was flammable.	1
An employee was disassembling an HVAC unit on the roof when he fell through a skylight.	1
An employee fractured his hip because he tripped and fell at a construction site.	1
After resetting an HMI, an employee crawled over a conveyor and reached up to grab the guarding. His wedding ring got caught on the guarding, resulting in the amputation of his left ring finger.	0
An employee was burned while operating a grinder.	1
An employee was on a 12-foot step ladder changing a light bulb in the facility. Another employee drove his vehicle into the building and bumped the ladder; the injured employee fell off and broke both ankles.	1
Employee slipped and fell in the company parking lot on her way to work and broke her leg.	1
Mail carrier slipped on ice and fell suffering a chest injury.	1
The injured employee was stepping off of the bus. When he stepped down, he slipped and fell off of the bus step.	1
An employee was hospitalized with head trauma after falling from an 8-foot ladder while attempting to open an overhead valve.	1
An employee was retrieving equipment out of the janitor's closet, and her foot was propping the door open. Her foot slipped and her finger got smashed in the door.	0
An employee was trying to clean residue off of the trim take-away conveyor motor with a screw driver. The employee's right index fingertip was amputated.	0
An employee fell 10 feet to the ground from a scissor lift while working on a construction project. Upon impact, the employee broke his nose and other facial bones.	1
The employee was lining up a hole on a planter axle. The planter axle part shifted (overcentered) and severed the bottom portion of the employee's left index finger (pad).	0
An employee was pulling a unit load device (container) when his foot slipped, got caught on the MB can, and was amputated.	1
An employee was stepping up into the back of a trailer in the yard to remove trash when she slipped and fell backwards, hitting her tailbone on the concrete ground.	1
On 03/09/15, at approximately 10:30 a.m., an employee was working from an aluminum ladder that was leaning against a tank. The employee fell approximately 4 feet off of the ladder and landed on a cement barrier. The employee suffered three broken ribs and a bruised kidney and was admitted to UPMC-Presbyterian.	1
An employee amputated his left-hand ring finger while operating a molding press. The safety guard was bypassed at the time of the accident.	1
An employee was washing dishes when she slipped, fell, and broke her hip. She was hospitalized.	1
Employee slipped and fell on an icy sidewalk resulting in a compound fracture of the leg.	1
An employee was running along the road as part of his physical training requirements and was struck by a vehicle.	1
An employee's foot got caught in the unload auger when he entered a grain bin to move a flexible cord.	1
A worker slipped and fell breaking her hip.	1
Employee fell into an 8' manhole.	1
An employee severely injured his right-hand pinky finger while changing brakes on a truck tractor. The tool used to hold tension on the brake components slipped, and the components crushed the finger.	0
On March 9, 2015, an employee sustained distal amputations of the third and fourth right-hand digits while operating a conical paper cup-forming machine. The employee was feeding paper in order to start production on the machine.	0
An employee slipped on ice and caught himself while getting out of his truck at the company-owned quarry. He injured his right, lower leg.	1
Employee slipped and fell from his truck, breaking his hip.	1
An employee was helping to run wire cable onto the boom of a crawler crane when the loose part of his safety harness lanyard got caught in the rotating drum. The drum then pulled him into a pinch point. He was hospitalized.	1
On Tuesday, March 10, 2015, an employee walking through the blocking department/packing area tripped as she was walking around some boxes. She fell to the floor, sustaining fractures to both of her upper arms. She was admitted to the hospital for her injuries.	1
On or about 3/10/2015, at approximately 7:00 a.m., an employee was injured on a stationary miter saw, which resulted in an amputation to the left ring finger.	0
On Tuesday, March 10, 2015, at approximately 6:05 AM, an employee slipped on an icy sidewalk at FCI Allenwood and sustained a severe leg and arm injury. She was hospitalized.	1
On March 10, 2015, two employees were stocking new cabinets on the shelf using a forklift. One of the employees stepped back and tripped over one of the forks. He fell back and hit his head on a steel beam. He was admitted to the hospital with head trauma.	1
An employee was cleaning the dryer inlet duct from a ladder and fell, which resulted in a fractured right foot.	1
An employee was shelving items in the meat cooler when he collapsed and fell from a 5-foot, metal A-frame ladder. He was found on the ground with his feet resting on the second rung of the ladder.	1
On March 10, 2015, at approximately 1:40 p.m., an employee was using a tag line to guide pipe being moved by a trackhoe operator. As the pipe was turned near the well pad, the employee tripped and fell on the blind side of the trackhoe. The trackhoe ran over the employee's left leg, resulting in hospitalization and amputation.	0
On or about 1555 hours on March 10, 2015, the right intermediate and distal phalanges of an employee's middle finger were amputated after his finger got caught in the pulley of a winch he was operating. The employee was holding the winch cable with his right hand due to a kink in the line and operating the winch with his left hand when his hand was pulled into the pulley. He was hospitalized and …	0
An employee was exiting a 15-passenger van when the van moved forward while he was in the doorway. He fell out to the ground and injured his back and left leg.	1
An employee was conducting pressure testing on a vertical pipe when the pressure blew the cap off, causing it to hit his nose. He was transported to the hospital to receive medical attention.	1
An employee fell and fractured her ankle while walking in the parking lot. She was hospitalized and had surgery.	1
An employee was disconnecting chlorine gas system tubing to attach a chlorine cylinder to the water treatment system when a small amount of chlorine gas escaped. The employee was taken to the hospital and admitted.	1
An employee was offloading a unit train when a rail genie ran over his left elbow, causing a laceration and muscle tear to his left bicep.	1
An employee was working on a pallet dismantler machine when he reached his right hand into the machine to remove a piece of wood that was causing a jam. The tip of the employee's right thumb was amputated.	0
On March 10, 2015, at approximately 10 a.m., an employee fell down a flight of stairs during work and injured his back. He fell approximately 10 feet from the second floor to the first and was taken to UAB Hospital.	1
An employee was walking in an office when he tripped over another employee, causing him to strike the corner of a desk and break his hip.	1
An employee installing gutters fell off an 8 foot step ladder onto the ground (concrete pavers) below. The employee suffered a fractured hip, which resulted in an overnight stay in the hospital.	1
An employee attempting to remove a quick-release mechanism suffered a fingertip amputation from a spring-loaded pin in the opening where his finger was inserted.	0
An employee was on a pallet set on top of the Daewoo forklift's forks in order to store furniture on the mezzanine. He fell 14 feet to the ground, fracturing his collar bone and lower back and sustaining trauma to his head.	1
On or about 3/10/2015, at approximately 9:30 a.m., an employee was seriously injured when a diesel engine fell and struck the employee in the head. The employee was transported to the hospital with a skull fracture.	1
Employees were overexposed to carbon monoxide during agency operations on 3/10/15.	1
An employee's left third and fourth digits were amputated while removing a jam from an extrusion line shear.	0
An employee was moving a chute on the bone and cone line when his right thumb got caught between the wrench and the chute, amputating the thumb tip. The machine was operating at the time.	0
An employee was hospitalized overnight for observation after she slipped on ice while entering the building and broke her ankle/leg.	1
Worker was sitting on top of a railroad tank car changing a threaded valve. He slipped and fell approximately 11 feet to the ground below striking his shoulder and lacerating his forhead requiring three stitches and five staples to close.	1
Employee slipped and fell approximately 20-30 feet while descending a fixed vertical ship's ladder fracturing the left ankle.	1
An employee installing electrical conduit in a room with sodium hypochlorite piping fell from the ladder that he was working on and onto the piping. The hazardous chemical splashed on his left leg and arm. The employee was admitted to the hospital.	1
An employee was tracking and training a belt. After replacing a roller on the conveyor, the employee contacted the rotating part and became entangled in the equipment. The employee suffered injuries and was admitted to Mercy Hospital in Clinton, Iowa.	1
While lowering sheets of plywood, an employee's finger got caught between a piece of the plywood and the scissor lift.	0
An employee partially amputated the pinky finger.	1
An employee delivering packages injured a knee while walking in a snow-covered area.	1
An employee who was unloading pallets tripped on plastic packing at the same level, fell, and broke his right hip.	1
An employee was working on a salt auger when his arm got caught in it, causing an injury.	1
An employee was injured while cutting rebar with a Quickie Saw. The saw kicked backed, striking him on the right side of the face. He was hospitalized and required surgery.	1
An employee was coming down from the roof in a caged ladder when he lost his footing and fell to the ground below.	1
An employee was using a 7 1/4 inch circular saw to cut the ocean's flooring when the blade lacerated his right thigh, requiring stitches.	1
An employee was injured by a falling box.	1
An employee was hospitalized after she injured her right hand and forearm while working on the Neidburg belt sander.	1
An employee fell 14 feet through a hole in the floor. The hole was unguarded at the time of the incident.	1
An employee was unloading a bin of auto parts. The rack fell on the employee, trapping his leg and chest underneath.	1
An employee was moving heavy weight out of a truck to conduct ladder testing when the weight started to fall. His fingers were amputated as he tried to control the weight's fall.	1
An employee was retrieving a pallet jack. As she stepped over it, she tripped and fell to the floor, fracturing her right femur. She was admitted to the hospital.	1
A 3-foot x 15-foot steel concrete form was being stripped. During the stripping, the form fell onto the employee's leg and broke it. The employee was hospitalized and required surgery.	1
An employee was putting raw material into a rubber mixer. The shaft on the ram broke, causing the ram to drop down and crush two fingers on the right hand.	0
An employee went to measure a concrete beam that had been removed from the ground with an excavator. The beam, which had been supported on the excavator bucket, fell onto the employee's right foot and crushed it.	1
A maintenance employee completed a roof inspection and was descending a ladder. He fell from the fourth or fifth rung and fractured his pelvis and elbow.	1
An employee disconnected a crane that was holding a 3000-pound die. The die tilted over and fell on top of the employee. The die was not bolted in place at the time of the incident.	1
An employee was changing a Dayton-style wheel. While removing the lugs, the employee hit the tire with a hammer and loosened the wheel. As the employee removed the last nut, the tire blew out, becoming a projectile that hit the employee in the face.	1
An employee was unloading a boxed delivery truck using an electric pallet jack. As he was exiting with a load, the truck's roll-up door lowered and struck his left hand. He was hospitalized with a left-hand laceration.	1
An employee's lower left arm was amputated.	1
On 3/11/2015, at approximately 8:30 AM, an employee was injured when the tank load he was unloading shifted on his forklift. His finger got caught between the forks and the load when he reached in to secure it. He was taken to the hospital and received surgery.	1
An employee was removing items from a cupboard. When she turned around, she tripped and fell over a child who was crawling on the floor, resulting in a broken hip.	1
An employee was using a shovel to clear the conveyor. The shovel got caught in the scraper, which pulled both the shovel and employee's hand into it.	1
An employee sustained a partial amputation of a left-hand finger while operating a table saw.	1
At approximately 8:30 a.m., on March 11, 2015, an employee was struck on the face by a battery spreading beam. The employee was hospitalized at Strong Memorial Hospital with a broken nose and fractured cheekbone.	1
An employee was stabbed and seriously injured by an assailant in a hotel guest room on 3/11/15.	1
An employee installing insulation from a catwalk fell through a gap in the catwalk and suffered a thigh contusion.	1
An employee suffered a finger amputation when his finger made contact with a moving fan belt on the aerosol air system control fan.	0
At approximately 3:00 AM on 3/11/2015, an employee was injured while trying to avoid an animal in the road. His truck swerved, and the tires got caught on the soft shoulder, causing the semi-trailer to roll over. He suffered three broken ribs and a punctured lung.	1
An employee injured a leg while climbing a vault's fixed ladder.	1
An employee amputated two fingers on a glue spreader.	0
An employee was hospitalized and had his right thumb amputated after his hand was injured in the cooling fan of a chiller unit he was troubleshooting.	1
A maintenance employee slipped while clearing a jam and reached for something that crushed his hand. His left pinky finger was amputated, and he broke and lacerated his third and fourth fingers. He was wearing gloves at the time of the incident.	0
An employee was injured when an I-beam rolled onto his leg.	1
An employee driving a tractor with an attached dirt pan struck another employee who was driving a tractor with an attached dirt pan. The employee was thrown out of the back window of the tractor and landed on the ground unconscious, resulting in hospitalization.	1
An employee amputated his pinky and thumb while cutting wood on a table saw.	0
An employee fell as he was exiting his truck. To avoid falling backwards, he reached to brace himself with his hands, but ultimately fell to the ground below. He fractured both wrists.	1
An employee was hospitalized with left-foot injuries that occurred while manually repositioning a dock-leveling plate.	1
The company had identified that an underground short was occurring on a 7,200-volt line. The company was attempting to locate the short using a DC charge unit known as a "Thumper." The Thumper would shoot a charge through the line, and the employees would use equipment to triangulate the approximate location of the short. During one of these tests, a charge was sent through the line, and an emplo…	1
An employee loosening a bolt with an open wrench fell and was injured when the wrench slipped.	1
After installing a new utility pole, an employee fell approximately 30 feet to the ground while climbing to the top. The employee was hospitalized with a fractured vertebra.	1
The injured employee fell from a highway bridge that was under construction on the state road. He was working in an area where two beams met when he fell approximately 20 feet and landed on a toolbox that was on the back of a welding truck. His safety line was unhooked at the time of the incident.	1
An employee slipped and fell to the same level, breaking a tibia, fibula, and ankle.	1
The injured employee was preparing to disassemble a meat grinder to clean it. The injured employee unplugged the meat grinder when he unscrewed the collar. The die was tightly fit and he was unable to remove the die and blade. The injured employee plugged the grinder back in to bump the power and then reached down to remove the die. His shoulder hit the power-on switch, amputating his right middl…	0
On or about 3/12/15, at 11:00 a.m., an employee working at a facility shop was using a shaper machine to perform job tasks when his hand made contact with the blade inside the machine. He was admitted to the hospital and had surgery due to lacerations on four left-hand fingers.	1
An employee was grabbing a tube from a bender when the employee's right pinky finger was smashed between the clamp-block and the radius-block and tube. The right pinky fingertip was amputated.	0
An employee carrying a pipe from the building slipped on black ice. The employee suffered multiple facial fractures, internal cranial bleeding, and loss of consciousness.	1
An employee was walking along the path when she slipped on ice and broke her arm. The injury resulted in a compound fracture, hospitalization, and surgery.	1
An employee was unloading fuel into a tank at a customer location. He was walking while offloading and talking with another employee when he lost consciousness. A local bystander attempted CPR. Employee was taken to the hospital.	1
An employee fell off of a one-story metal roof, breaking multiple bones and requiring hospitalization.	1
An employee was using his finger to align the barrel of a gun while another employee applied pressure. The barrel slid into place, and the finger used to align the barrels was amputated.	1
An employee performing baton training received a rotator cuff tear and was admitted to the hospital.	1
An employee amputated his left thumb at the distal joint while using an overhead gantry crane. His thumb got caught in a pinch point between a metal plate weighing approximately 300 pounds and the lifting frame when a magnet holding the plate failed.	1
An employee operating a forklift was unable to stop the forklift from moving. His hand reached out of the cage to try to stop the lift. When that didn't work, he pulled his hand back in and realized it was injured.	1
An employee was using a rail mover to move three railcars. An employee on the ground was assisting him, and the two were communicating via radio. The employee on the ground became trapped between two of the railcars. He was taken to the hospital (Erie County Medical Center) with a non-displaced sacral fracture and torn cartilage in his pelvic area.	1
Employee fell down a single step coming out of a meeting and broke a hip.	1
An employee lost consciousness and fell on the same level onto a concrete floor, injuring his head. The employee was hospitalized.	1
A carpet roll fell from a forklift onto an employee in the warehouse. The employee injured his ribs, legs, and back and was hospitalized.	1
An employee was walking down the stairwell of the hospital parking ramp when she slipped on black ice and fell.	1
An employee was using a table saw to cut wood when his left thumb made contact with the saw blade, causing a partial amputation.	0
An employee's leg got caught between the pallet jack the employee was operating and the wall near the batter area.	1
Employees were building transmission power lines at the site location. They were changing out the cross arm of the power line structure and had the cross arms supported with two slings and a crane. The injured employee removed the bolt that held the cross arm onto the pole. He rested his hand on the edge of the bucket he was working from; the cross arm slipped, landed on his hand in the sling, an…	1
An employee's right ring finger was smashed between hydraulic tongs and a truck bed while running rods. The employee lost the finger from the nail to the end. The employee was transported to the hospital and treated.	0
An employee driving a cart (similar to a golf cart) struck an oncoming forklift, causing severe internal injuries.	1
An employee severely cut his finger while cutting meat with a band saw.	1
An employee was working on the back of a garbage truck and saw a piece of metal. When he reached in to retrieve it, his hand got caught in the compactor.	0
An employee passed a barricade in order to help seal an oil leak on the top cover plate of the transformer. While retrieving material that was dropped from the top of the transformer, the employee stepped into a hole in the grating and fell approximately 3 feet, landing on an I-beam. The employee was admitted to a hospital and treated for broken ribs.	1
An employee was walking from a concrete sidewalk to a gravel area with a client. She tripped on gravel and rolled her left ankle, breaking it in three places. She was hospitalized and had surgery.	1
An employee was helping to install the top of a fiberglass well when the side wall of the well cracked and allowed the lifting strap to come loose. The tank then dropped, striking the employee and injuring his hip.	1
An employee fell approximately 3.5 to 4 feet from the bed of a shingle delivery truck to the ground and was hospitalized overnight.	1
An employee Injured her back while lifting a case of soda and was hospitalized overnight.	1
An employee was injured when he fell from a ladder. He was hospitalized with a ruptured spleen.	1
On March 12, 2015, an employee slipped on ice and fractured his arm while getting back into his truck at the company's distribution/storage facility.	1
When an employee disconnected a rinse hose connection from his truck, residual ammonium hydroxide (liquid ammonia) sprayed him in the face and got in his mouth. He was wearing chemical resistant gloves, goggles, and coveralls. His injuries include a minor burn to his lower lip and a 1/2-inch white patch on the tip of his tongue.	1
An employee fell approximately 15 feet from a deck being constructed and broke multiple bones.	1
An employee stood up from a chair, lost balance and/or stumbled on the carpet, and then fell.	1
Employee slipped on a patch of ice on the sidewalk while walking from his car to the building after arriving in the morning.	1
An employee was inspecting a C-130 aircraft using a 6-foot ladder. While descending the ladder, the employee missed the bottom rung and fell to the floor. The employee sustained a fracture to the right hip and received surgery later that evening.	1
An employee was setting a structure and was directing an excavator operator on where to dig a hole. He was standing between the bucket and a PCP (concrete) pipe. The operator could not see him behind the bucket. When the operator moved the bucket, the employee was pinned between the bucket and the pipe.	1
An employee was removing a washer/dryer combo from an apartment and bringing it down the stairs. The unit slipped and landed on the employee's right ankle, requiring surgery.	1
An employee suffered a broken pelvis when he fell from a machine.	1
An employee's finger was amputated while operating a service rig.	0
An employee carrying a ladder slipped and fell. The employee sustained injuries to his head.	1
An employee was spotting a tractor that was picking up equipment. The employee slipped, and the employee's hand was caught between the tractor and equipment. The hand was crushed and required surgery.	1
An employee was working in the tire shop when other employees heard an explosion. The employee was burned from the waist down and hospitalized.	1
An employee was operating a forklift to move materials on a 16-foot high storage rack system. The materials, which weighed approximately 300 pounds, fell on the employee.	1
An employee was struck in the back by a wall panel, resulting in fractures to the lower vertebrae.	1
An employee was shocked while working on the roof.	1
An employee fell while climbing onto a piece of equipment, fracturing his left elbow.	1
An employee was troubleshooting the preheat oven when his finger got caught between a cylinder and machine frame, amputating his left index fingertip.	0
An employee was pressure-testing a sand separator in a test booth. The employee entered the test booth to remove a plug on the sand separator. Before entering, he turned off the water hose and turned on the high-pressure pump. As he removed the plug, a failure occurred. The employee sustained a broken arm, and the plug was embedded in his arm.	1
An employee suffered an amputation of his right hand (to mid-forearm area) when he crawled under the soil sort conveyor to retrieve a cell phone.	1
An employee fell and injured the right hip after being cut off by another skier while skiing with a patient.	1
An employee was throwing a garbage bag into the dumpster. She slipped and fell, hitting her left hip. She was admitted into the hospital and had surgery.	1
An employee was piling lumber on a cart when it dropped on his finger, resulting in a partial amputation of the left middle finger.	0
A employee was adding water to a forklift. When he stepped down, he missed the last step, fell, and broke his left femur, resulting in surgery.	1
An employee's hand got pinched between a cylinder and an air cylinder casing; the right index finger and middle finger were amputated.	1
An employee was stepping down from a box-truck lift gate to the ground and rolled an ankle. The employee dislocated his ankle and broke his lower leg bone.	1
An employee was hospitalized after receiving burns from falling into a tank containing a 130-degree Fahrenheit chemical solution.	1
While cleaning a food slicer, an employee amputated the ring finger on her right hand.	0
While manually moving a cabinet, an employee sustained a hernia.	1
An employee was cleaning a toilet in the women's bathroom in the NFS Building. He blacked out, hit his head on the floor, and received a laceration. He was admitted to the hospital.	1
A heavy piece of equipment tipped over onto an employee's leg while the employee was trying to unjam a strap that got caught between the equipment and the pallet it was on.	1
An employee fell while delivering product to a retail store and hit her head. She was hospitalized with a brain injury.	1
An employee was connecting steel trusses when the chain that was holding one of the trusses slipped. The employee's right index finger was smashed between the trusses.	0
An employee on an oil rig had his left hand amputated by a rock crusher while dislodging rocks from the machine. Lockout procedures were not followed at the time.	1
An employee experienced a testicular torsion while climbing onto a forklift.	1
An employee was admitted to the hospital after striking her face on the steering wheel of her tractor while trying to free it from under a tub chassis.	1
An employee slipped on ice on the main walkway while walking into work, resulting in a fractured left leg.	1
An employee slipped on black ice, fell, and struck head when walking into the clinic on 3/10/2015.	1
An employee was injured in the left leg (thigh area) while driving a man lift from the east hangar to the north hangar. The employee hit a bump and drove into another vehicle.	1
An employee working from an 8-foot ladder received an electrical shock from an electrical pull box. He fell and broke his pelvis.	1
An employee at the facility was hospitalized after being found unresponsive in the subfloor area.	1
An employee was skiing out of bounds and hit a tree. The employee fractured the C1/C2 vertebrae and collarbone and injured the spleen.	1
An employee working on the cheesecake slicer was performing disassembly and cleaning when the unit activated, resulting in the amputation of the right ring fingertip.	0
An employee carrying a pan of hot water in the kitchen spilled hot water on her right foot; she suffered first and second degree burns.	1
On March 14, 2015, a meat clerk's right index fingertip was amputated while reaching into a patty-maker to clear meat.	1
An employee was pinned by a forklift and transferred to a local hospital.	1
An employee was hospitalized after being shocked while servicing electrical equipment.	1
An employee was struck by a car while crossing the street. The employee suffered head and upper extremity injuries and was hospitalized.	1
An employee suffered a fracture on his left leg when he was trapped between two vehicles on a shipping line.	1
An employee collecting trash containers at the facility suffered a finger amputation when his hand got caught between a hitch and a toe bar behind a tractor. The tractor moved forward and amputated a finger. The tractor was parked in neutral gear at the time of the incident.	0
An employee operating a standup PIT was coming around a corner when he realized he was going to hit a guardrail. About 1 to 3 feet from the rail, the employee jumped clear of the machine, crushing his lower leg between the PIT and the rail.	1
An employee was conducting maintenance repair on a conveyor system that transports product throughout the distribution facility. The employee's right ring fingertip was amputated when he attempted to remove a chain from a motor sprocket that drove the conveyor system.	0
An employee was attempting to place the pipe spinner leaver in neutral position when he tripped. His right hand engaged the spinner, and his left hand got caught in the spinner chain, cutting his left pinky and ring fingers.	1
[truncated: 81,295 more rows]
